# Supplementary material for: Spatial occurrence-intensity modeling of dengue incidence in southernmost provinces of Thailand
Source: PLoS Negl Trop Dis. 2025 Jul 23;19(7):e0013347. doi: 10.1371/journal.pntd.0013347 (PMC12306782; doi:10.1371/journal.pntd.0013347)
Supplement: S1 Dataset — (XLSX) [file pntd.0013347.s001.xlsx]

## Sheet: dengue
year	subDist	gender	ageGrp	df
2008	900101	1	0	83
2008	900101	1	10	51
2008	900101	1	20	8
2008	900101	1	30	5
2008	900101	1	40	4
2008	900101	1	50	1
2008	900101	2	0	97
2008	900101	2	10	44
2008	900101	2	20	9
2008	900101	2	30	4
2008	900101	2	40	2
2008	900102	1	0	37
2008	900102	1	10	27
2008	900102	1	20	6
2008	900102	1	30	1
2008	900102	1	40	1
2008	900102	2	0	35
2008	900102	2	10	38
2008	900102	2	20	7
2008	900102	2	30	2
2008	900102	2	40	1
2008	900103	1	0	9
2008	900103	1	10	2
2008	900103	1	30	2
2008	900103	2	0	9
2008	900103	2	10	2
2008	900104	1	0	23
2008	900104	1	10	18
2008	900104	1	20	3
2008	900104	2	0	16
2008	900104	2	10	11
2008	900104	2	40	2
2008	900105	1	0	6
2008	900105	1	10	4
2008	900105	1	20	2
2008	900105	2	0	1
2008	900105	2	10	5
2008	900105	2	40	1
2008	900106	1	0	3
2008	900106	1	10	2
2008	900106	2	0	2
2008	900106	2	10	3
2008	900106	2	30	1
2008	900106	2	50	1
2008	900201	1	0	1
2008	900201	2	0	1
2008	900201	2	10	2
2008	900203	1	0	1
2008	900204	2	10	1
2008	900205	1	10	1
2008	900206	1	10	1
2008	900207	2	0	2
2008	900210	1	0	1
2008	900210	2	10	1
2008	900210	2	50	1
2008	900211	1	10	1
2008	900301	1	0	10
2008	900301	1	10	9
2008	900301	1	30	1
2008	900301	2	0	3
2008	900301	2	10	2
2008	900302	1	0	3
2008	900302	1	10	2
2008	900302	1	20	1
2008	900302	2	0	1
2008	900302	2	10	1
2008	900302	2	30	1
2008	900303	2	20	1
2008	900304	1	0	7
2008	900304	1	10	2
2008	900304	2	0	4
2008	900305	1	0	3
2008	900305	1	10	2
2008	900305	1	20	1
2008	900305	2	0	1
2008	900305	2	10	1
2008	900305	2	20	1
2008	900305	2	30	1
2008	900306	1	0	12
2008	900306	1	10	1
2008	900306	2	0	9
2008	900306	2	10	1
2008	900308	1	0	1
2008	900308	1	30	1
2008	900309	1	30	1
2008	900310	1	0	2
2008	900310	2	0	3
2008	900310	2	10	1
2008	900310	2	20	1
2008	900311	1	0	1
2008	900311	2	10	4
2008	900312	1	0	1
2008	900313	1	0	2
2008	900313	1	10	1
2008	900313	2	20	2
2008	900313	2	40	1
2008	900314	1	0	2
2008	900314	2	0	5
2008	900314	2	10	2
2008	900401	1	0	7
2008	900401	1	10	9
2008	900401	1	20	4
2008	900401	1	30	3
2008	900401	1	40	1
2008	900401	2	0	5
2008	900401	2	10	5
2008	900401	2	20	3
2008	900402	1	20	1
2008	900402	2	30	1
2008	900403	1	20	4
2008	900403	2	10	1
2008	900403	2	20	2
2008	900403	2	30	1
2008	900404	1	20	1
2008	900404	2	30	1
2008	900405	1	0	1
2008	900405	1	10	2
2008	900405	1	20	1
2008	900405	2	0	1
2008	900405	2	10	4
2008	900406	1	0	1
2008	900406	1	10	2
2008	900406	1	20	1
2008	900406	2	0	2
2008	900406	2	10	1
2008	900406	2	20	1
2008	900406	2	30	2
2008	900406	2	60	1
2008	900407	1	0	2
2008	900407	1	10	4
2008	900407	1	20	2
2008	900407	2	10	1
2008	900407	2	20	3
2008	900407	2	60	1
2008	900408	1	10	2
2008	900408	1	20	1
2008	900408	2	0	1
2008	900409	1	0	4
2008	900409	1	10	1
2008	900409	1	20	1
2008	900409	2	20	2
2008	900409	2	30	1
2008	900409	2	40	1
2008	900410	1	0	4
2008	900410	1	10	3
2008	900410	1	20	1
2008	900410	1	40	1
2008	900410	2	0	8
2008	900410	2	10	3
2008	900410	2	30	1
2008	900501	1	0	2
2008	900501	1	10	2
2008	900501	2	0	2
2008	900501	2	30	1
2008	900502	2	10	1
2008	900502	2	20	1
2008	900502	2	80	1
2008	900503	1	10	2
2008	900503	1	40	1
2008	900503	2	10	1
2008	900503	2	30	1
2008	900504	1	0	5
2008	900504	1	10	3
2008	900504	1	20	2
2008	900504	1	30	1
2008	900504	1	40	1
2008	900504	2	0	2
2008	900504	2	10	2
2008	900504	2	30	1
2008	900505	1	10	5
2008	900505	1	20	1
2008	900505	1	30	1
2008	900505	2	0	1
2008	900505	2	10	2
2008	900505	2	40	1
2008	900506	1	0	5
2008	900506	1	30	1
2008	900506	1	40	1
2008	900506	2	0	5
2008	900506	2	10	2
2008	900506	2	20	3
2008	900506	2	40	1
2008	900507	1	0	2
2008	900507	1	10	1
2008	900507	2	0	1
2008	900507	2	10	3
2008	900601	1	0	2
2008	900601	1	20	6
2008	900601	2	20	1
2008	900601	2	50	1
2008	900602	1	10	2
2008	900602	1	20	1
2008	900604	1	10	1
2008	900605	1	10	1
2008	900605	2	0	1
2008	900605	2	30	1
2008	900606	1	10	1
2008	900606	2	10	1
2008	900606	2	50	1
2008	900607	1	0	2
2008	900607	1	10	1
2008	900607	1	30	1
2008	900607	2	10	1
2008	900607	2	20	1
2008	900608	1	20	1
2008	900608	2	0	2
2008	900701	1	0	6
2008	900701	1	10	4
2008	900701	2	0	4
2008	900701	2	10	2
2008	900701	2	20	1
2008	900701	2	40	1
2008	900703	1	10	2
2008	900704	1	10	1
2008	900704	2	0	1
2008	900704	2	10	1
2008	900705	2	10	1
2008	900706	1	0	2
2008	900706	1	10	1
2008	900706	2	0	4
2008	900706	2	10	1
2008	900706	2	20	1
2008	900707	1	0	2
2008	900707	1	10	1
2008	900707	2	0	1
2008	900707	2	10	3
2008	900708	2	0	1
2008	900710	1	0	3
2008	900710	1	10	1
2008	900710	2	0	3
2008	900710	2	10	4
2008	900711	1	0	1
2008	900712	2	0	1
2008	900712	2	10	1
2008	900712	2	20	1
2008	900801	1	40	1
2008	900802	1	0	2
2008	900802	1	10	1
2008	900802	2	0	1
2008	900802	2	10	1
2008	900802	2	50	1
2008	900803	1	10	3
2008	900803	1	20	2
2008	900803	2	0	2
2008	900803	2	10	2
2008	900804	1	10	3
2008	900901	1	0	2
2008	900901	1	10	3
2008	900901	1	40	1
2008	900901	2	0	4
2008	900901	2	10	1
2008	900901	2	20	1
2008	900901	2	30	1
2008	900904	2	20	1
2008	900905	2	0	2
2008	900905	2	10	1
2008	901001	1	0	8
2008	901001	1	10	20
2008	901001	1	20	3
2008	901001	1	30	2
2008	901001	1	40	1
2008	901001	1	50	2
2008	901001	2	0	11
2008	901001	2	10	3
2008	901001	2	20	3
2008	901001	2	30	1
2008	901002	1	0	3
2008	901002	1	10	10
2008	901002	1	20	2
2008	901002	1	30	1
2008	901002	2	0	3
2008	901002	2	10	7
2008	901002	2	20	2
2008	901003	1	0	4
2008	901003	1	10	3
2008	901003	1	20	1
2008	901003	1	30	1
2008	901003	2	0	1
2008	901003	2	10	2
2008	901003	2	20	1
2008	901004	1	0	4
2008	901004	1	10	1
2008	901004	1	20	3
2008	901004	1	30	2
2008	901004	1	40	1
2008	901004	2	0	3
2008	901005	1	10	1
2008	901005	1	30	1
2008	901005	2	0	2
2008	901006	1	20	2
2008	901006	2	0	1
2008	901006	2	10	2
2008	901007	1	0	13
2008	901007	1	10	10
2008	901007	1	20	4
2008	901007	1	40	1
2008	901007	2	0	11
2008	901007	2	10	4
2008	901007	2	20	3
2008	901007	2	30	1
2008	901008	1	0	4
2008	901008	1	10	4
2008	901008	1	20	1
2008	901008	2	0	1
2008	901008	2	10	2
2008	901008	2	20	2
2008	901008	2	40	1
2008	901009	1	10	1
2008	901009	2	10	1
2008	901101	1	0	95
2008	901101	1	10	109
2008	901101	1	20	36
2008	901101	1	30	8
2008	901101	1	40	5
2008	901101	1	50	1
2008	901101	1	60	1
2008	901101	1	70	1
2008	901101	2	0	100
2008	901101	2	10	91
2008	901101	2	20	29
2008	901101	2	30	21
2008	901101	2	40	5
2008	901101	2	50	8
2008	901101	2	60	1
2008	901101	2	80	1
2008	901102	1	0	27
2008	901102	1	10	26
2008	901102	1	20	8
2008	901102	1	30	4
2008	901102	2	0	22
2008	901102	2	10	23
2008	901102	2	20	6
2008	901102	2	30	3
2008	901102	2	50	2
2008	901102	2	60	1
2008	901103	1	0	2
2008	901103	1	10	3
2008	901103	1	50	1
2008	901103	2	0	6
2008	901103	2	10	2
2008	901103	2	20	2
2008	901103	2	30	1
2008	901104	1	0	19
2008	901104	1	10	20
2008	901104	1	20	12
2008	901104	1	30	2
2008	901104	1	50	1
2008	901104	2	0	18
2008	901104	2	10	20
2008	901104	2	20	7
2008	901104	2	30	5
2008	901104	2	40	1
2008	901104	2	50	1
2008	901105	1	0	7
2008	901105	1	10	8
2008	901105	1	20	7
2008	901105	1	30	1
2008	901105	2	0	11
2008	901105	2	10	13
2008	901105	2	20	7
2008	901105	2	30	4
2008	901105	2	40	1
2008	901107	1	0	1
2008	901107	2	0	1
2008	901107	2	10	1
2008	901107	2	20	1
2008	901108	1	0	5
2008	901108	1	10	5
2008	901108	1	30	1
2008	901108	2	0	4
2008	901108	2	20	1
2008	901108	2	50	2
2008	901111	1	10	3
2008	901111	2	0	2
2008	901111	2	10	4
2008	901111	2	20	1
2008	901111	2	30	2
2008	901111	2	40	1
2008	901112	1	0	3
2008	901112	1	10	5
2008	901112	1	20	2
2008	901112	1	30	1
2008	901112	2	0	3
2008	901112	2	10	3
2008	901112	2	20	2
2008	901113	1	0	4
2008	901113	1	10	6
2008	901113	1	20	1
2008	901113	1	30	3
2008	901113	1	40	1
2008	901113	2	0	2
2008	901113	2	10	2
2008	901113	2	20	1
2008	901113	2	30	1
2008	901114	1	0	2
2008	901114	1	10	5
2008	901114	1	20	2
2008	901114	1	30	1
2008	901114	1	50	1
2008	901114	2	10	3
2008	901114	2	20	1
2008	901114	2	40	2
2008	901116	1	0	14
2008	901116	1	10	11
2008	901116	1	20	6
2008	901116	1	30	1
2008	901116	1	40	3
2008	901116	2	0	8
2008	901116	2	10	6
2008	901116	2	20	3
2008	901116	2	30	3
2008	901116	2	40	1
2008	901116	2	50	1
2008	901118	1	0	3
2008	901118	1	20	1
2008	901118	1	80	1
2008	901118	2	0	2
2008	901118	2	10	2
2008	901118	2	20	1
2008	901201	1	0	1
2008	901201	1	10	6
2008	901201	2	0	4
2008	901201	2	10	5
2008	901201	2	20	1
2008	901201	2	40	1
2008	901202	1	0	3
2008	901202	1	10	1
2008	901202	1	30	1
2008	901202	2	0	2
2008	901202	2	10	1
2008	901202	2	20	1
2008	901202	2	40	2
2008	901202	2	50	1
2008	901203	1	0	2
2008	901203	1	10	1
2008	901203	1	20	1
2008	901203	1	30	1
2008	901203	1	50	1
2008	901203	2	0	2
2008	901203	2	10	5
2008	901203	2	20	2
2008	901204	1	0	2
2008	901204	1	10	1
2008	901204	1	20	2
2008	901204	2	0	6
2008	901204	2	20	2
2008	901204	2	40	1
2008	901204	2	50	1
2008	901301	1	10	9
2008	901301	1	20	3
2008	901301	1	30	2
2008	901301	1	50	1
2008	901301	1	70	1
2008	901301	2	0	4
2008	901301	2	10	2
2008	901301	2	20	2
2008	901302	1	10	1
2008	901303	2	0	1
2008	901303	2	50	1
2008	901304	1	0	1
2008	901304	1	10	3
2008	901304	2	0	1
2008	901304	2	10	1
2008	901304	2	60	2
2008	901401	1	10	2
2008	901401	2	10	4
2008	901402	1	0	6
2008	901402	1	10	12
2008	901402	1	20	7
2008	901402	1	30	2
2008	901402	1	50	2
2008	901402	1	70	1
2008	901402	2	0	3
2008	901402	2	10	7
2008	901402	2	20	2
2008	901402	2	30	1
2008	901403	1	10	1
2008	901403	2	0	1
2008	901404	2	0	1
2008	901404	2	10	1
2008	901501	1	0	1
2008	901501	1	10	2
2008	901501	2	0	3
2008	901502	1	0	2
2008	901502	1	20	1
2008	901502	2	0	4
2008	901502	2	10	1
2008	901502	2	30	1
2008	901503	1	0	1
2008	901503	2	0	1
2008	901504	2	0	2
2008	901504	2	10	1
2008	901505	1	0	15
2008	901505	1	10	6
2008	901505	2	0	17
2008	901505	2	10	2
2008	901505	2	40	1
2008	901506	1	0	1
2008	901507	1	0	1
2008	901507	2	0	1
2008	901507	2	10	1
2008	901508	1	0	1
2008	901508	1	10	1
2008	901509	1	0	4
2008	901509	1	10	4
2008	901509	2	0	7
2008	901509	2	10	3
2008	901509	2	20	1
2008	901510	2	0	5
2008	901511	1	0	2
2008	901511	1	10	3
2008	901511	1	20	3
2008	901511	2	0	6
2008	901511	2	10	1
2008	901511	2	20	1
2008	901601	1	30	3
2008	901601	2	0	1
2008	901601	2	10	2
2008	901601	2	20	2
2008	901602	1	0	5
2008	901602	1	20	1
2008	901602	1	30	1
2008	901602	2	0	2
2008	901602	2	10	4
2008	901602	2	20	2
2008	901603	1	0	3
2008	901603	1	10	2
2008	901603	1	20	1
2008	901603	2	0	2
2008	901603	2	10	2
2008	901604	1	10	4
2008	901604	1	20	1
2008	901604	1	40	1
2008	901604	1	50	1
2008	901604	2	10	2
2008	940101	1	0	19
2008	940101	1	10	8
2008	940101	1	20	4
2008	940101	1	30	1
2008	940101	1	40	1
2008	940101	1	50	1
2008	940101	2	0	8
2008	940101	2	10	6
2008	940101	2	20	3
2008	940101	2	30	3
2008	940101	2	40	1
2008	940101	2	50	1
2008	940102	1	0	5
2008	940102	1	10	3
2008	940102	1	20	3
2008	940102	1	40	1
2008	940102	2	0	7
2008	940102	2	10	6
2008	940102	2	20	3
2008	940102	2	50	2
2008	940103	1	0	5
2008	940103	1	10	1
2008	940103	2	0	4
2008	940103	2	10	2
2008	940104	1	0	23
2008	940104	1	10	13
2008	940104	1	20	4
2008	940104	2	0	16
2008	940104	2	10	11
2008	940104	2	30	4
2008	940104	2	50	1
2008	940105	1	0	1
2008	940105	1	10	1
2008	940105	1	20	1
2008	940105	2	0	4
2008	940105	2	10	2
2008	940106	2	0	1
2008	940107	1	0	1
2008	940107	2	10	1
2008	940109	1	0	1
2008	940109	2	10	1
2008	940110	1	0	10
2008	940110	1	10	20
2008	940110	1	20	1
2008	940110	1	30	1
2008	940110	2	0	23
2008	940110	2	10	14
2008	940110	2	20	4
2008	940110	2	40	1
2008	940111	1	20	1
2008	940111	2	10	1
2008	940112	1	0	1
2008	940112	1	10	1
2008	940112	1	20	1
2008	940112	1	50	1
2008	940112	2	0	1
2008	940113	2	0	2
2008	940113	2	10	2
2008	940201	1	10	4
2008	940201	1	40	1
2008	940201	2	0	2
2008	940201	2	10	2
2008	940202	1	10	1
2008	940202	2	10	1
2008	940203	1	10	1
2008	940203	1	30	1
2008	940203	2	10	1
2008	940204	1	10	1
2008	940205	1	0	2
2008	940205	1	10	2
2008	940205	1	20	1
2008	940206	1	10	3
2008	940207	1	30	1
2008	940207	2	0	1
2008	940211	1	10	1
2008	940213	1	0	1
2008	940213	1	10	2
2008	940213	2	10	1
2008	940303	2	0	1
2008	940303	2	10	1
2008	940305	1	10	2
2008	940305	1	30	1
2008	940305	2	0	2
2008	940305	2	10	1
2008	940305	2	20	1
2008	940307	1	0	2
2008	940307	1	10	1
2008	940307	1	30	1
2008	940307	2	0	5
2008	940307	2	10	2
2008	940307	2	30	1
2008	940308	1	0	1
2008	940308	1	10	1
2008	940308	2	0	1
2008	940309	1	0	1
2008	940309	2	0	1
2008	940310	1	10	1
2008	940310	2	10	1
2008	940401	1	0	8
2008	940401	1	10	1
2008	940401	2	0	4
2008	940401	2	30	1
2008	940401	2	70	1
2008	940402	1	0	1
2008	940402	2	0	2
2008	940402	2	10	1
2008	940403	1	0	1
2008	940403	2	10	2
2008	940404	1	10	2
2008	940404	1	20	1
2008	940404	1	30	1
2008	940404	2	0	3
2008	940404	2	10	1
2008	940404	2	20	1
2008	940405	1	0	2
2008	940405	2	0	1
2008	940405	2	10	2
2008	940406	1	0	7
2008	940406	1	10	4
2008	940406	1	20	2
2008	940406	2	0	5
2008	940406	2	10	1
2008	940406	2	40	1
2008	940407	2	0	1
2008	940408	1	10	1
2008	940409	1	0	5
2008	940409	1	10	1
2008	940409	2	0	3
2008	940409	2	10	4
2008	940409	2	20	1
2008	940410	1	0	2
2008	940410	2	0	4
2008	940410	2	40	1
2008	940501	1	0	3
2008	940501	1	10	1
2008	940501	2	0	4
2008	940501	2	10	1
2008	940501	2	20	1
2008	940502	1	10	1
2008	940502	1	20	1
2008	940502	2	0	1
2008	940502	2	20	1
2008	940503	1	10	1
2008	940503	1	20	2
2008	940504	1	0	1
2008	940504	1	10	1
2008	940504	2	0	1
2008	940505	1	0	1
2008	940505	1	10	3
2008	940505	1	20	1
2008	940505	2	10	4
2008	940505	2	20	1
2008	940505	2	70	1
2008	940506	1	20	1
2008	940506	2	0	1
2008	940506	2	70	1
2008	940507	1	10	2
2008	940507	1	20	2
2008	940507	1	30	1
2008	940508	1	10	4
2008	940508	1	20	1
2008	940508	1	30	1
2008	940508	2	10	3
2008	940508	2	30	1
2008	940508	2	40	1
2008	940509	1	10	2
2008	940509	2	10	2
2008	940509	2	20	1
2008	940510	1	0	1
2008	940512	1	0	8
2008	940512	1	10	1
2008	940512	2	0	6
2008	940512	2	10	4
2008	940512	2	20	1
2008	940512	2	30	1
2008	940602	2	20	1
2008	940701	1	0	2
2008	940701	1	10	1
2008	940701	2	0	5
2008	940701	2	10	3
2008	940701	2	20	2
2008	940701	2	30	1
2008	940702	1	0	2
2008	940702	1	30	1
2008	940702	2	10	1
2008	940703	1	0	8
2008	940703	1	10	1
2008	940703	1	20	1
2008	940703	1	40	1
2008	940703	2	0	6
2008	940703	2	10	1
2008	940703	2	20	2
2008	940703	2	50	1
2008	940704	1	0	6
2008	940704	1	10	1
2008	940704	2	0	6
2008	940705	1	0	2
2008	940705	1	10	1
2008	940706	1	10	2
2008	940706	2	10	1
2008	940707	1	0	1
2008	940707	1	20	2
2008	940707	1	30	1
2008	940707	1	60	1
2008	940708	2	0	1
2008	940708	2	10	1
2008	940708	2	20	1
2008	940709	1	0	1
2008	940709	2	10	1
2008	940710	1	0	1
2008	940710	1	10	3
2008	940710	1	20	1
2008	940710	1	30	1
2008	940710	2	0	1
2008	940710	2	10	2
2008	940710	2	30	1
2008	940801	1	20	1
2008	940801	2	40	1
2008	940802	1	50	2
2008	940802	1	60	2
2008	940802	2	20	3
2008	940802	2	30	2
2008	940802	2	40	1
2008	940802	2	50	1
2008	940802	2	60	1
2008	940803	1	0	1
2008	940803	1	10	1
2008	940803	1	20	2
2008	940803	2	0	1
2008	940803	2	10	2
2008	940803	2	30	2
2008	940803	2	40	1
2008	940803	2	70	1
2008	940804	2	0	1
2008	940804	2	10	1
2008	940804	2	20	1
2008	940804	2	60	1
2008	940901	2	0	1
2008	940902	1	10	1
2008	940903	1	10	3
2008	940903	2	0	1
2008	940903	2	10	1
2008	940905	1	0	1
2008	940905	2	0	3
2008	940905	2	10	2
2008	940906	1	0	1
2008	940906	1	10	1
2008	940908	1	0	4
2008	940908	1	10	4
2008	940908	1	20	1
2008	940908	1	40	1
2008	940908	2	0	6
2008	940908	2	10	1
2008	940908	2	20	1
2008	940908	2	30	1
2008	940909	1	0	3
2008	940909	1	10	1
2008	940909	2	0	1
2008	940909	2	10	2
2008	940910	1	10	1
2008	940910	2	10	1
2008	940910	2	20	1
2008	940911	1	0	2
2008	940911	1	10	6
2008	940911	2	0	2
2008	940911	2	10	3
2008	940911	2	20	1
2008	940912	1	10	1
2008	940912	2	20	1
2008	940913	1	10	1
2008	940913	2	0	1
2008	940913	2	10	1
2008	940914	2	0	1
2008	940914	2	10	1
2008	940915	2	0	1
2008	940915	2	10	1
2008	940915	2	20	1
2008	940916	2	0	1
2008	940916	2	10	1
2008	940917	2	10	1
2008	940917	2	30	1
2008	940918	1	0	8
2008	940918	1	20	2
2008	940918	2	0	2
2008	940918	2	10	1
2008	941001	1	0	2
2008	941001	1	10	1
2008	941001	1	20	1
2008	941001	1	30	1
2008	941001	2	0	1
2008	941001	2	10	1
2008	941001	2	20	1
2008	941002	1	0	1
2008	941002	2	0	1
2008	941003	1	20	1
2008	941003	2	0	4
2008	941003	2	20	1
2008	941005	1	0	1
2008	941008	1	0	1
2008	941008	1	30	1
2008	941008	2	10	1
2008	941009	1	0	1
2008	941009	1	10	1
2008	941010	1	0	1
2008	941010	1	10	1
2008	941010	2	0	1
2008	941011	1	0	1
2008	941011	1	20	1
2008	941011	2	10	1
2008	941011	2	30	1
2008	941011	2	50	1
2008	941012	1	10	1
2008	941012	1	20	1
2008	941012	2	0	1
2008	941012	2	10	2
2008	941012	2	20	1
2008	941101	1	10	2
2008	941101	2	30	1
2008	941103	1	0	1
2008	941103	1	10	1
2008	941103	2	10	1
2008	941203	1	10	1
2008	950101	1	0	26
2008	950101	1	10	46
2008	950101	1	20	13
2008	950101	1	30	3
2008	950101	1	40	1
2008	950101	2	0	31
2008	950101	2	10	27
2008	950101	2	20	9
2008	950101	2	30	5
2008	950102	1	0	2
2008	950102	1	10	1
2008	950102	2	0	1
2008	950104	1	30	1
2008	950104	1	40	1
2008	950104	2	10	1
2008	950105	2	10	1
2008	950106	1	0	2
2008	950106	1	40	1
2008	950106	2	0	1
2008	950106	2	10	1
2008	950107	1	10	1
2008	950107	1	20	2
2008	950107	1	30	1
2008	950107	1	40	1
2008	950107	2	10	1
2008	950108	1	30	1
2008	950108	2	10	1
2008	950108	2	50	1
2008	950109	1	0	1
2008	950109	1	10	1
2008	950109	1	20	1
2008	950109	1	30	1
2008	950109	2	10	1
2008	950110	1	30	1
2008	950110	2	10	1
2008	950111	1	0	1
2008	950111	2	10	1
2008	950112	1	0	2
2008	950112	1	20	1
2008	950112	1	30	1
2008	950112	2	10	1
2008	950113	1	0	5
2008	950113	1	10	8
2008	950113	1	20	3
2008	950113	1	30	2
2008	950113	2	0	9
2008	950113	2	10	4
2008	950113	2	20	3
2008	950113	2	30	2
2008	950114	1	10	2
2008	950114	2	10	1
2008	950201	1	0	2
2008	950201	1	10	5
2008	950201	1	20	2
2008	950201	1	40	1
2008	950201	2	0	5
2008	950201	2	10	7
2008	950201	2	20	1
2008	950201	2	30	2
2008	950201	2	40	1
2008	950202	1	0	3
2008	950202	1	20	1
2008	950202	2	0	2
2008	950202	2	10	1
2008	950202	2	20	1
2008	950202	2	40	1
2008	950203	1	10	2
2008	950203	1	40	1
2008	950203	2	10	1
2008	950203	2	30	1
2008	950203	2	40	1
2008	950203	2	50	2
2008	950204	1	10	1
2008	950204	2	10	3
2008	950301	1	0	4
2008	950301	1	10	1
2008	950301	1	20	4
2008	950301	1	30	4
2008	950301	1	40	1
2008	950301	2	0	3
2008	950301	2	10	1
2008	950301	2	20	4
2008	950301	2	30	1
2008	950302	1	10	1
2008	950302	1	30	1
2008	950302	2	10	3
2008	950302	2	50	1
2008	950303	1	0	2
2008	950303	1	10	3
2008	950303	1	20	2
2008	950303	2	0	2
2008	950303	2	10	6
2008	950303	2	20	1
2008	950303	2	30	3
2008	950303	2	60	1
2008	950304	2	30	1
2008	950305	1	0	3
2008	950305	1	10	5
2008	950305	1	20	2
2008	950305	1	30	1
2008	950305	1	40	1
2008	950305	2	10	4
2008	950305	2	30	3
2008	950306	2	0	1
2008	950401	1	0	1
2008	950401	2	10	1
2008	950402	1	10	2
2008	950402	2	0	4
2008	950402	2	10	5
2008	950402	2	20	1
2008	950402	2	30	1
2008	950403	1	20	1
2008	950403	1	30	2
2008	950404	1	20	2
2008	950404	1	30	1
2008	950404	1	40	1
2008	950404	2	10	1
2008	950404	2	20	2
2008	950404	2	30	2
2008	950404	2	40	1
2008	950502	2	10	1
2008	950503	1	10	5
2008	950503	1	20	1
2008	950503	2	10	2
2008	950503	2	20	1
2008	950504	1	0	1
2008	950504	1	70	1
2008	950504	2	30	1
2008	950507	1	0	1
2008	950601	1	20	1
2008	950601	1	30	1
2008	950601	2	20	1
2008	950604	1	0	1
2008	950604	1	10	1
2008	950604	2	10	1
2008	950607	2	30	1
2008	950608	1	10	1
2008	950608	2	10	1
2008	950610	1	10	2
2008	950610	1	20	1
2008	950610	2	10	1
2008	950610	2	20	1
2008	950611	1	10	1
2008	950611	1	20	1
2008	950613	2	30	1
2008	950615	1	20	1
2008	950616	1	10	1
2008	950616	2	30	2
2008	950616	2	40	1
2008	950801	1	0	2
2008	950801	1	10	3
2008	950801	1	30	2
2008	950801	1	40	1
2008	950801	1	50	1
2008	950801	2	0	2
2008	950801	2	10	1
2008	950801	2	20	1
2008	950801	2	30	1
2008	950802	1	10	2
2008	950802	1	40	2
2008	950802	2	0	1
2008	950802	2	10	2
2008	950803	1	0	1
2008	950803	1	10	3
2008	950803	1	20	2
2008	950804	1	10	1
2008	950804	2	40	1
2008	960101	1	0	12
2008	960101	1	10	8
2008	960101	1	20	6
2008	960101	1	30	2
2008	960101	1	40	1
2008	960101	2	0	3
2008	960101	2	10	5
2008	960101	2	20	2
2008	960101	2	30	1
2008	960101	2	40	2
2008	960101	2	60	1
2008	960102	1	0	1
2008	960102	1	10	1
2008	960102	1	50	1
2008	960102	2	0	1
2008	960102	2	10	1
2008	960103	1	30	1
2008	960103	2	10	1
2008	960103	2	20	1
2008	960104	1	10	1
2008	960104	2	0	2
2008	960104	2	20	1
2008	960105	1	0	1
2008	960105	2	0	1
2008	960105	2	10	1
2008	960106	1	0	5
2008	960106	1	10	5
2008	960106	1	20	1
2008	960106	1	30	1
2008	960106	2	0	3
2008	960106	2	10	1
2008	960106	2	30	2
2008	960107	1	0	4
2008	960107	1	10	3
2008	960107	1	20	2
2008	960107	1	40	1
2008	960107	2	0	2
2008	960107	2	20	1
2008	960201	1	0	1
2008	960201	1	10	2
2008	960201	1	20	2
2008	960201	2	0	6
2008	960201	2	10	3
2008	960201	2	20	1
2008	960202	1	0	1
2008	960202	1	40	1
2008	960202	2	0	2
2008	960202	2	40	1
2008	960203	1	10	1
2008	960203	1	30	1
2008	960203	2	10	1
2008	960203	2	40	1
2008	960203	2	70	1
2008	960204	1	0	4
2008	960204	1	10	3
2008	960204	1	30	1
2008	960204	2	0	3
2008	960204	2	10	2
2008	960204	2	20	3
2008	960205	1	0	1
2008	960205	1	10	1
2008	960205	1	20	1
2008	960205	2	10	1
2008	960205	2	60	1
2008	960206	1	10	2
2008	960206	2	0	1
2008	960206	2	10	1
2008	960206	2	20	2
2008	960207	1	0	1
2008	960207	1	10	5
2008	960207	1	20	2
2008	960207	1	50	2
2008	960207	2	0	1
2008	960207	2	10	2
2008	960207	2	20	1
2008	960207	2	30	1
2008	960207	2	40	1
2008	960208	1	20	1
2008	960208	1	30	1
2008	960208	1	50	1
2008	960208	2	10	1
2008	960208	2	40	1
2008	960301	1	0	1
2008	960301	1	10	1
2008	960301	1	40	1
2008	960301	2	20	1
2008	960301	2	30	3
2008	960301	2	40	1
2008	960301	2	50	1
2008	960302	1	20	1
2008	960302	1	30	1
2008	960302	2	10	1
2008	960302	2	20	2
2008	960302	2	30	1
2008	960302	2	40	2
2008	960302	2	60	1
2008	960303	1	10	3
2008	960303	1	20	1
2008	960303	1	30	2
2008	960303	2	0	3
2008	960303	2	10	2
2008	960303	2	20	1
2008	960303	2	30	3
2008	960304	1	10	1
2008	960304	1	20	2
2008	960304	1	40	4
2008	960304	2	0	1
2008	960304	2	10	1
2008	960304	2	20	1
2008	960305	1	60	1
2008	960305	2	0	1
2008	960305	2	10	2
2008	960305	2	20	2
2008	960305	2	30	2
2008	960305	2	40	1
2008	960306	1	20	1
2008	960306	1	30	2
2008	960401	1	0	1
2008	960401	1	10	1
2008	960401	2	0	2
2008	960401	2	10	1
2008	960402	1	10	1
2008	960402	2	10	1
2008	960403	1	10	1
2008	960403	1	20	1
2008	960403	1	30	1
2008	960403	2	0	1
2008	960403	2	10	1
2008	960404	1	10	2
2008	960405	1	0	1
2008	960405	1	20	2
2008	960405	2	30	1
2008	960406	1	0	1
2008	960406	2	0	1
2008	960501	1	0	1
2008	960501	1	10	3
2008	960501	1	20	3
2008	960501	1	30	1
2008	960501	1	40	3
2008	960501	2	0	2
2008	960501	2	10	1
2008	960501	2	20	3
2008	960501	2	30	1
2008	960501	2	40	2
2008	960502	1	0	2
2008	960502	1	10	4
2008	960502	1	20	1
2008	960502	1	30	2
2008	960502	2	0	1
2008	960502	2	10	4
2008	960502	2	20	1
2008	960502	2	30	2
2008	960502	2	40	1
2008	960502	2	50	1
2008	960502	2	60	1
2008	960505	1	0	1
2008	960506	1	10	4
2008	960506	1	20	4
2008	960506	1	30	2
2008	960506	1	40	1
2008	960506	2	0	1
2008	960506	2	10	2
2008	960506	2	20	3
2008	960506	2	40	2
2008	960506	2	50	1
2008	960506	2	70	2
2008	960507	1	0	2
2008	960507	1	10	4
2008	960507	1	20	1
2008	960507	1	40	2
2008	960507	1	50	1
2008	960507	2	0	2
2008	960507	2	10	1
2008	960507	2	20	1
2008	960507	2	50	1
2008	960508	1	0	2
2008	960508	1	10	2
2008	960508	1	20	4
2008	960508	1	40	1
2008	960508	1	50	1
2008	960508	2	10	2
2008	960509	1	10	2
2008	960509	1	20	1
2008	960509	1	70	1
2008	960509	2	70	1
2008	960510	1	10	1
2008	960510	1	20	5
2008	960510	1	30	2
2008	960510	1	40	1
2008	960601	1	10	5
2008	960601	1	20	3
2008	960601	2	0	1
2008	960601	2	10	3
2008	960601	2	20	3
2008	960601	2	30	1
2008	960601	2	40	1
2008	960602	1	10	3
2008	960602	1	20	1
2008	960602	2	10	3
2008	960602	2	20	2
2008	960602	2	30	1
2008	960602	2	40	1
2008	960603	1	20	3
2008	960603	1	40	1
2008	960603	1	50	1
2008	960603	2	10	1
2008	960603	2	20	3
2008	960603	2	40	2
2008	960603	2	70	1
2008	960604	1	20	3
2008	960604	1	30	2
2008	960604	2	10	1
2008	960604	2	20	3
2008	960604	2	30	1
2008	960605	1	0	1
2008	960605	1	10	3
2008	960605	1	20	2
2008	960605	2	10	1
2008	960605	2	20	1
2008	960606	1	20	1
2008	960606	1	40	1
2008	960606	1	50	1
2008	960606	2	0	1
2008	960606	2	10	2
2008	960606	2	40	3
2008	960606	2	60	1
2008	960607	1	0	3
2008	960607	1	10	6
2008	960607	1	20	2
2008	960607	1	30	3
2008	960607	1	40	2
2008	960607	1	50	1
2008	960607	2	0	5
2008	960607	2	10	4
2008	960607	2	20	2
2008	960607	2	30	4
2008	960607	2	40	1
2008	960608	1	0	1
2008	960608	1	10	3
2008	960608	1	30	2
2008	960608	2	0	1
2008	960608	2	10	2
2008	960608	2	20	1
2008	960608	2	50	1
2008	960609	1	10	1
2008	960609	1	20	2
2008	960609	2	0	2
2008	960701	1	0	1
2008	960701	1	10	2
2008	960701	1	20	1
2008	960701	1	30	2
2008	960701	1	40	3
2008	960701	2	0	2
2008	960701	2	10	4
2008	960701	2	20	2
2008	960701	2	30	2
2008	960702	1	10	1
2008	960702	1	20	2
2008	960702	1	30	1
2008	960702	1	40	1
2008	960702	2	10	1
2008	960702	2	40	1
2008	960703	1	0	1
2008	960703	1	10	1
2008	960703	1	20	1
2008	960703	1	30	1
2008	960703	1	40	1
2008	960703	2	10	1
2008	960703	2	20	2
2008	960703	2	60	2
2008	960704	1	0	1
2008	960704	1	10	2
2008	960704	1	40	1
2008	960704	1	50	3
2008	960704	2	10	1
2008	960705	1	0	1
2008	960705	1	10	1
2008	960705	2	0	2
2008	960706	1	10	2
2008	960706	1	30	1
2008	960706	2	10	1
2008	960706	2	30	1
2008	960710	2	10	1
2008	960801	1	20	3
2008	960801	1	30	2
2008	960801	1	60	1
2008	960801	2	0	2
2008	960801	2	10	1
2008	960801	2	20	1
2008	960801	2	30	2
2008	960802	1	10	2
2008	960802	2	20	2
2008	960802	2	60	1
2008	960803	1	0	1
2008	960803	1	20	3
2008	960803	1	30	1
2008	960803	2	30	1
2008	960804	1	50	1
2008	960804	2	20	1
2008	960805	2	20	4
2008	960901	1	0	2
2008	960901	2	40	1
2008	960902	1	0	1
2008	960902	2	50	1
2008	960903	1	0	1
2008	960904	1	0	1
2008	960904	1	50	1
2008	961000	2	30	1
2008	961001	1	0	14
2008	961001	1	10	18
2008	961001	1	20	12
2008	961001	1	30	3
2008	961001	1	40	1
2008	961001	2	0	22
2008	961001	2	10	11
2008	961001	2	20	9
2008	961001	2	30	4
2008	961001	2	40	5
2008	961002	1	0	4
2008	961002	1	10	7
2008	961002	1	20	2
2008	961002	1	30	4
2008	961002	1	40	1
2008	961002	2	0	5
2008	961002	2	10	6
2008	961002	2	20	5
2008	961002	2	30	2
2008	961003	1	0	2
2008	961003	1	10	2
2008	961003	1	20	1
2008	961003	1	50	1
2008	961003	2	10	1
2008	961003	2	20	2
2008	961003	2	40	2
2008	961004	1	20	1
2008	961004	2	30	1
2008	961007	2	10	1
2008	961010	2	0	1
2008	961010	2	20	1
2008	961101	1	0	3
2008	961101	1	10	1
2008	961101	1	20	3
2008	961101	1	40	1
2008	961101	2	10	3
2008	961101	2	20	2
2008	961102	1	0	1
2008	961102	1	20	2
2008	961102	1	30	1
2008	961102	2	20	1
2008	961102	2	30	1
2008	961102	2	40	1
2008	961102	2	50	2
2008	961103	1	10	1
2008	961103	1	20	1
2008	961103	1	30	1
2008	961103	1	40	1
2008	961103	2	0	1
2008	961103	2	10	2
2008	961103	2	30	1
2008	961104	1	20	1
2008	961104	1	30	1
2008	961104	1	40	1
2008	961104	2	40	1
2008	961105	1	20	1
2008	961105	1	30	1
2008	961105	2	0	1
2008	961105	2	10	2
2008	961201	1	10	2
2008	961201	1	20	2
2008	961201	1	30	2
2008	961201	1	40	1
2008	961201	1	50	1
2008	961201	1	70	1
2008	961201	2	0	1
2008	961201	2	10	2
2008	961201	2	20	4
2008	961201	2	30	2
2008	961201	2	40	7
2008	961201	2	60	2
2008	961202	1	0	2
2008	961202	1	10	4
2008	961202	1	20	1
2008	961202	1	30	1
2008	961202	1	40	1
2008	961202	2	10	1
2008	961202	2	20	3
2008	961202	2	30	3
2008	961202	2	40	3
2008	961202	2	50	2
2008	961202	2	60	1
2008	961203	1	0	1
2008	961203	1	10	2
2008	961203	1	20	7
2008	961203	1	50	2
2008	961203	1	60	1
2008	961203	2	0	1
2008	961203	2	20	3
2008	961203	2	30	3
2008	961203	2	40	2
2008	961204	1	0	3
2008	961204	1	10	4
2008	961204	1	20	5
2008	961204	1	30	8
2008	961204	1	40	3
2008	961204	1	50	2
2008	961204	2	10	3
2008	961204	2	20	9
2008	961204	2	30	3
2008	961204	2	40	6
2008	961204	2	50	6
2008	961301	1	30	1
2008	961302	1	10	2
2008	961302	2	10	2
2008	961302	2	20	1
2008	961303	1	20	1
2008	961303	2	10	1
2008	961303	2	30	1
2009	900101	1	0	44
2009	900101	1	10	39
2009	900101	1	20	11
2009	900101	1	30	4
2009	900101	2	0	48
2009	900101	2	10	21
2009	900101	2	20	4
2009	900101	2	30	3
2009	900101	2	40	1
2009	900102	1	0	17
2009	900102	1	10	20
2009	900102	1	20	1
2009	900102	1	30	3
2009	900102	1	40	2
2009	900102	2	0	21
2009	900102	2	10	17
2009	900102	2	20	2
2009	900102	2	30	1
2009	900103	1	0	3
2009	900103	1	10	3
2009	900103	2	0	1
2009	900103	2	10	2
2009	900104	1	0	14
2009	900104	1	10	7
2009	900104	1	20	3
2009	900104	1	30	4
2009	900104	1	60	1
2009	900104	1	80	1
2009	900104	2	0	5
2009	900104	2	10	4
2009	900104	2	20	1
2009	900104	2	40	1
2009	900105	1	0	5
2009	900105	2	0	1
2009	900105	2	10	1
2009	900106	1	0	1
2009	900106	1	10	2
2009	900106	1	30	1
2009	900106	1	40	1
2009	900106	2	0	3
2009	900106	2	30	1
2009	900201	1	0	1
2009	900201	2	10	1
2009	900201	2	20	1
2009	900202	2	0	1
2009	900203	1	0	1
2009	900203	2	0	1
2009	900204	1	0	1
2009	900207	1	0	1
2009	900207	1	10	2
2009	900207	2	0	2
2009	900208	1	10	1
2009	900208	2	0	2
2009	900208	2	10	1
2009	900209	1	0	2
2009	900209	1	10	1
2009	900210	1	0	3
2009	900210	2	0	4
2009	900210	2	10	3
2009	900211	1	0	2
2009	900211	1	10	1
2009	900211	2	0	1
2009	900301	1	0	1
2009	900302	1	0	1
2009	900302	2	10	1
2009	900302	2	40	1
2009	900304	1	0	2
2009	900305	1	0	1
2009	900306	1	0	1
2009	900306	1	10	1
2009	900306	1	20	1
2009	900306	2	0	2
2009	900306	2	10	2
2009	900307	2	0	3
2009	900307	2	50	1
2009	900308	1	20	1
2009	900309	2	0	1
2009	900309	2	20	1
2009	900310	1	0	1
2009	900310	1	30	1
2009	900310	2	0	2
2009	900310	2	20	1
2009	900312	2	10	1
2009	900314	1	10	3
2009	900401	1	0	3
2009	900401	1	10	7
2009	900401	1	20	1
2009	900401	1	30	1
2009	900401	2	0	4
2009	900401	2	10	1
2009	900401	2	40	1
2009	900402	2	10	1
2009	900402	2	20	1
2009	900402	2	30	2
2009	900403	1	0	1
2009	900403	1	10	1
2009	900404	1	0	1
2009	900404	1	10	6
2009	900404	1	30	1
2009	900404	2	10	2
2009	900404	2	20	2
2009	900405	1	10	3
2009	900405	2	30	1
2009	900406	1	0	1
2009	900406	1	10	1
2009	900406	2	0	1
2009	900406	2	10	2
2009	900407	1	10	1
2009	900407	1	30	1
2009	900407	2	0	1
2009	900407	2	10	1
2009	900408	1	0	1
2009	900408	1	20	1
2009	900408	2	10	6
2009	900409	2	10	2
2009	900409	2	30	1
2009	900410	1	0	1
2009	900410	1	10	4
2009	900410	1	20	1
2009	900410	2	0	3
2009	900410	2	10	2
2009	900410	2	20	4
2009	900501	1	0	17
2009	900501	1	10	5
2009	900501	1	20	1
2009	900501	2	0	13
2009	900501	2	10	5
2009	900501	2	20	1
2009	900502	1	10	2
2009	900502	2	20	1
2009	900502	2	50	1
2009	900502	2	70	1
2009	900503	2	20	1
2009	900504	1	10	4
2009	900504	1	20	1
2009	900504	1	40	2
2009	900504	2	20	1
2009	900505	1	0	2
2009	900505	1	10	2
2009	900505	1	20	1
2009	900505	1	30	3
2009	900505	2	0	5
2009	900505	2	20	1
2009	900505	2	40	2
2009	900506	1	20	1
2009	900506	2	50	1
2009	900506	2	80	1
2009	900507	1	0	1
2009	900507	2	60	1
2009	900601	1	0	4
2009	900601	1	10	8
2009	900601	1	30	1
2009	900601	2	0	4
2009	900601	2	10	5
2009	900601	2	20	2
2009	900601	2	30	1
2009	900601	2	40	1
2009	900601	2	50	1
2009	900601	2	60	1
2009	900602	1	0	1
2009	900602	1	10	5
2009	900602	1	30	1
2009	900602	2	0	1
2009	900602	2	10	5
2009	900602	2	20	1
2009	900603	1	10	2
2009	900603	1	20	3
2009	900603	2	0	3
2009	900603	2	10	4
2009	900603	2	20	2
2009	900603	2	40	1
2009	900604	1	20	1
2009	900604	2	10	1
2009	900605	1	20	1
2009	900605	2	10	4
2009	900605	2	30	1
2009	900605	2	40	1
2009	900606	1	0	1
2009	900606	1	20	1
2009	900606	1	30	1
2009	900606	1	40	1
2009	900606	2	10	1
2009	900607	1	10	1
2009	900607	1	20	2
2009	900607	1	40	1
2009	900607	2	0	2
2009	900607	2	10	1
2009	900607	2	40	1
2009	900608	1	0	1
2009	900608	1	10	2
2009	900608	1	40	1
2009	900608	2	10	1
2009	900608	2	20	1
2009	900609	1	0	1
2009	900609	1	40	1
2009	900609	2	0	1
2009	900609	2	10	2
2009	900609	2	30	1
2009	900701	1	10	1
2009	900701	1	70	1
2009	900701	2	0	1
2009	900706	2	10	1
2009	900707	1	10	1
2009	900709	1	10	2
2009	900709	1	30	1
2009	900709	2	10	1
2009	900709	2	30	1
2009	900711	1	0	1
2009	900711	1	10	1
2009	900801	1	0	1
2009	900801	1	10	3
2009	900801	1	40	1
2009	900802	1	0	2
2009	900802	1	10	1
2009	900802	2	0	3
2009	900802	2	10	2
2009	900802	2	20	2
2009	900901	1	10	6
2009	900901	1	20	3
2009	900901	1	30	1
2009	900901	1	40	1
2009	900901	1	60	1
2009	900901	2	0	2
2009	900901	2	10	1
2009	900901	2	20	1
2009	900901	2	40	1
2009	900902	1	0	2
2009	900902	1	10	3
2009	900902	1	20	1
2009	900902	1	30	1
2009	900902	1	40	1
2009	900902	2	0	1
2009	900902	2	10	3
2009	900902	2	30	1
2009	900903	1	0	2
2009	900903	1	10	5
2009	900903	1	40	1
2009	900903	2	10	1
2009	900903	2	80	1
2009	900904	1	0	1
2009	900904	1	10	2
2009	900904	2	60	1
2009	900909	1	0	1
2009	900909	1	10	9
2009	900909	1	20	1
2009	900909	1	30	1
2009	900909	1	50	1
2009	900909	2	0	3
2009	900909	2	10	5
2009	901001	1	0	3
2009	901001	1	10	11
2009	901001	1	20	2
2009	901001	1	30	1
2009	901001	2	0	5
2009	901001	2	10	6
2009	901002	1	0	1
2009	901002	1	10	3
2009	901002	1	20	6
2009	901002	1	40	1
2009	901002	1	50	1
2009	901002	2	10	2
2009	901002	2	20	1
2009	901002	2	30	1
2009	901002	2	40	1
2009	901003	1	10	3
2009	901003	2	0	1
2009	901004	1	10	2
2009	901004	1	20	1
2009	901004	1	30	1
2009	901004	1	50	1
2009	901004	2	0	2
2009	901004	2	10	1
2009	901004	2	30	1
2009	901005	1	0	1
2009	901005	1	50	1
2009	901006	2	10	1
2009	901007	1	0	6
2009	901007	1	10	8
2009	901007	2	0	5
2009	901007	2	10	4
2009	901007	2	20	1
2009	901008	1	0	3
2009	901008	1	10	3
2009	901008	1	20	8
2009	901008	1	30	2
2009	901008	1	40	1
2009	901008	2	0	3
2009	901008	2	10	2
2009	901008	2	20	5
2009	901008	2	30	1
2009	901009	1	10	1
2009	901009	2	20	1
2009	901101	1	0	62
2009	901101	1	10	89
2009	901101	1	20	28
2009	901101	1	30	15
2009	901101	1	40	8
2009	901101	1	50	4
2009	901101	1	60	1
2009	901101	1	70	1
2009	901101	2	0	43
2009	901101	2	10	73
2009	901101	2	20	35
2009	901101	2	30	15
2009	901101	2	40	10
2009	901101	2	50	6
2009	901102	1	0	23
2009	901102	1	10	18
2009	901102	1	20	7
2009	901102	1	30	3
2009	901102	2	0	20
2009	901102	2	10	15
2009	901102	2	20	5
2009	901102	2	30	1
2009	901102	2	40	1
2009	901102	2	50	1
2009	901102	2	80	1
2009	901103	1	0	4
2009	901103	1	10	3
2009	901103	1	20	1
2009	901103	2	0	5
2009	901103	2	10	2
2009	901103	2	20	1
2009	901103	2	60	1
2009	901104	1	0	18
2009	901104	1	10	27
2009	901104	1	20	6
2009	901104	1	40	1
2009	901104	1	50	1
2009	901104	2	0	12
2009	901104	2	10	16
2009	901104	2	20	9
2009	901104	2	30	5
2009	901104	2	40	2
2009	901104	2	70	1
2009	901104	2	80	1
2009	901105	1	0	13
2009	901105	1	10	26
2009	901105	1	20	3
2009	901105	1	30	2
2009	901105	1	40	1
2009	901105	1	50	1
2009	901105	2	0	19
2009	901105	2	10	7
2009	901105	2	20	3
2009	901105	2	30	2
2009	901105	2	70	1
2009	901107	1	10	1
2009	901107	2	20	1
2009	901107	2	30	1
2009	901108	1	0	4
2009	901108	1	10	3
2009	901108	1	20	2
2009	901108	1	30	1
2009	901108	2	0	1
2009	901108	2	10	2
2009	901108	2	20	1
2009	901111	1	0	1
2009	901111	1	10	5
2009	901111	1	20	2
2009	901111	1	30	1
2009	901111	2	0	1
2009	901111	2	10	1
2009	901111	2	20	1
2009	901111	2	30	1
2009	901111	2	40	2
2009	901111	2	60	1
2009	901112	1	10	3
2009	901112	1	20	2
2009	901112	1	30	1
2009	901112	1	40	1
2009	901112	2	0	1
2009	901112	2	10	2
2009	901112	2	30	1
2009	901112	2	40	1
2009	901112	2	50	1
2009	901113	1	0	1
2009	901113	1	10	3
2009	901113	1	20	2
2009	901113	1	40	1
2009	901113	1	80	1
2009	901113	2	10	1
2009	901113	2	20	1
2009	901113	2	40	1
2009	901114	1	0	4
2009	901114	1	20	2
2009	901114	1	40	1
2009	901114	2	0	1
2009	901114	2	10	3
2009	901114	2	20	1
2009	901114	2	30	1
2009	901114	2	50	1
2009	901114	2	70	1
2009	901116	1	0	5
2009	901116	1	10	11
2009	901116	1	20	5
2009	901116	1	40	2
2009	901116	2	0	5
2009	901116	2	10	4
2009	901116	2	20	4
2009	901116	2	30	1
2009	901116	2	50	1
2009	901118	1	0	1
2009	901118	1	10	2
2009	901118	1	20	3
2009	901118	1	30	3
2009	901118	1	40	2
2009	901118	2	0	3
2009	901118	2	10	1
2009	901118	2	20	3
2009	901118	2	40	1
2009	901201	1	10	2
2009	901201	1	30	1
2009	901201	2	0	1
2009	901201	2	20	1
2009	901202	1	10	1
2009	901202	2	30	2
2009	901203	1	10	1
2009	901203	1	20	1
2009	901204	2	40	1
2009	901301	1	0	2
2009	901301	1	10	1
2009	901301	1	20	1
2009	901301	1	50	1
2009	901301	2	10	1
2009	901301	2	60	1
2009	901302	1	10	1
2009	901302	1	60	1
2009	901303	1	0	1
2009	901303	2	0	1
2009	901303	2	30	1
2009	901303	2	70	1
2009	901304	1	0	1
2009	901304	1	10	1
2009	901304	1	20	1
2009	901304	1	30	2
2009	901304	1	50	1
2009	901304	2	0	1
2009	901304	2	20	2
2009	901304	2	30	1
2009	901401	1	30	1
2009	901401	1	80	1
2009	901401	2	10	1
2009	901401	2	20	2
2009	901401	2	30	1
2009	901401	2	60	1
2009	901402	1	0	3
2009	901402	1	10	8
2009	901402	1	20	1
2009	901402	1	30	1
2009	901402	1	50	1
2009	901402	2	0	4
2009	901402	2	10	6
2009	901402	2	20	2
2009	901403	1	10	1
2009	901403	1	30	1
2009	901404	1	10	1
2009	901404	1	40	2
2009	901404	2	0	1
2009	901404	2	10	1
2009	901404	2	70	1
2009	901501	1	0	15
2009	901501	1	10	8
2009	901501	1	20	1
2009	901501	1	30	3
2009	901501	2	0	10
2009	901501	2	10	7
2009	901502	1	0	34
2009	901502	1	10	10
2009	901502	1	20	2
2009	901502	2	0	32
2009	901502	2	10	6
2009	901502	2	20	3
2009	901502	2	30	1
2009	901503	1	0	2
2009	901503	1	10	1
2009	901503	1	40	1
2009	901503	2	0	2
2009	901503	2	10	1
2009	901503	2	20	1
2009	901504	1	10	2
2009	901504	2	10	1
2009	901504	2	60	1
2009	901505	1	0	5
2009	901505	1	10	3
2009	901505	1	20	1
2009	901505	2	0	15
2009	901505	2	10	1
2009	901506	1	0	1
2009	901506	1	10	3
2009	901506	1	20	1
2009	901506	2	0	1
2009	901506	2	10	3
2009	901506	2	20	2
2009	901507	1	10	3
2009	901507	2	10	1
2009	901508	1	0	1
2009	901509	1	0	12
2009	901509	1	10	4
2009	901509	1	20	2
2009	901509	2	0	5
2009	901509	2	10	5
2009	901510	1	0	1
2009	901510	1	10	2
2009	901510	2	0	3
2009	901510	2	10	1
2009	901511	1	0	12
2009	901511	1	10	4
2009	901511	1	30	1
2009	901511	2	0	20
2009	901511	2	10	4
2009	901511	2	20	4
2009	901511	2	50	1
2009	901601	1	10	3
2009	901601	1	20	2
2009	901601	2	60	1
2009	901602	1	10	2
2009	901602	1	40	1
2009	901602	1	60	1
2009	901602	2	10	2
2009	901602	2	20	1
2009	901602	2	40	1
2009	901603	1	0	1
2009	901603	1	10	1
2009	901603	1	20	2
2009	901603	1	30	1
2009	901603	1	40	1
2009	901603	2	10	1
2009	901603	2	20	1
2009	901604	1	0	2
2009	901604	1	10	3
2009	901604	1	30	1
2009	901604	1	50	1
2009	901604	2	0	2
2009	940101	1	0	33
2009	940101	1	10	15
2009	940101	1	20	3
2009	940101	1	30	1
2009	940101	1	50	1
2009	940101	2	0	29
2009	940101	2	10	14
2009	940101	2	20	2
2009	940101	2	40	1
2009	940102	1	0	11
2009	940102	1	10	6
2009	940102	2	0	12
2009	940102	2	10	8
2009	940102	2	40	1
2009	940103	1	0	13
2009	940103	1	10	6
2009	940103	1	20	1
2009	940103	2	0	15
2009	940103	2	10	3
2009	940103	2	40	1
2009	940104	1	0	24
2009	940104	1	10	13
2009	940104	1	20	2
2009	940104	1	40	1
[truncated: 20,305 more rows]

## Sheet: population
yr	subDist	gender	ageGrp	pop
2008	900101	1	0	5658
2008	900101	1	10	6605
2008	900101	1	20	5676
2008	900101	1	30	5023
2008	900101	1	40	5081
2008	900101	1	50	3468
2008	900101	1	60	1717
2008	900101	1	70	1257
2008	900101	2	0	5373
2008	900101	2	10	6548
2008	900101	2	20	5725
2008	900101	2	30	5730
2008	900101	2	40	5867
2008	900101	2	50	4002
2008	900101	2	60	2171
2008	900101	2	70	1915
2008	900102	1	0	2575
2008	900102	1	10	2800
2008	900102	1	20	3169
2008	900102	1	30	2936
2008	900102	1	40	2800
2008	900102	1	50	1915
2008	900102	1	60	1093
2008	900102	1	70	645
2008	900102	2	0	2489
2008	900102	2	10	3017
2008	900102	2	20	3655
2008	900102	2	30	3526
2008	900102	2	40	3390
2008	900102	2	50	2407
2008	900102	2	60	1202
2008	900102	2	70	821
2008	900103	1	0	914
2008	900103	1	10	896
2008	900103	1	20	814
2008	900103	1	30	809
2008	900103	1	40	691
2008	900103	1	50	488
2008	900103	1	60	306
2008	900103	1	70	271
2008	900103	2	0	820
2008	900103	2	10	760
2008	900103	2	20	884
2008	900103	2	30	854
2008	900103	2	40	807
2008	900103	2	50	553
2008	900103	2	60	380
2008	900103	2	70	402
2008	900104	1	0	2392
2008	900104	1	10	1994
2008	900104	1	20	1944
2008	900104	1	30	1952
2008	900104	1	40	1716
2008	900104	1	50	1183
2008	900104	1	60	696
2008	900104	1	70	468
2008	900104	2	0	2136
2008	900104	2	10	1993
2008	900104	2	20	1995
2008	900104	2	30	2171
2008	900104	2	40	2081
2008	900104	2	50	1297
2008	900104	2	60	749
2008	900104	2	70	662
2008	900105	1	0	733
2008	900105	1	10	660
2008	900105	1	20	714
2008	900105	1	30	735
2008	900105	1	40	675
2008	900105	1	50	596
2008	900105	1	60	398
2008	900105	1	70	355
2008	900105	2	0	667
2008	900105	2	10	690
2008	900105	2	20	784
2008	900105	2	30	845
2008	900105	2	40	800
2008	900105	2	50	690
2008	900105	2	60	445
2008	900105	2	70	513
2008	900106	1	0	310
2008	900106	1	10	306
2008	900106	1	20	314
2008	900106	1	30	339
2008	900106	1	40	324
2008	900106	1	50	227
2008	900106	1	60	144
2008	900106	1	70	152
2008	900106	2	0	255
2008	900106	2	10	286
2008	900106	2	20	331
2008	900106	2	30	395
2008	900106	2	40	402
2008	900106	2	50	275
2008	900106	2	60	186
2008	900106	2	70	195
2008	900201	1	0	461
2008	900201	1	10	408
2008	900201	1	20	490
2008	900201	1	30	523
2008	900201	1	40	395
2008	900201	1	50	256
2008	900201	1	60	167
2008	900201	1	70	151
2008	900201	2	0	445
2008	900201	2	10	367
2008	900201	2	20	462
2008	900201	2	30	491
2008	900201	2	40	429
2008	900201	2	50	321
2008	900201	2	60	229
2008	900201	2	70	231
2008	900202	1	0	375
2008	900202	1	10	341
2008	900202	1	20	393
2008	900202	1	30	363
2008	900202	1	40	295
2008	900202	1	50	177
2008	900202	1	60	142
2008	900202	1	70	144
2008	900202	2	0	317
2008	900202	2	10	324
2008	900202	2	20	399
2008	900202	2	30	376
2008	900202	2	40	316
2008	900202	2	50	228
2008	900202	2	60	174
2008	900202	2	70	211
2008	900203	1	0	309
2008	900203	1	10	274
2008	900203	1	20	335
2008	900203	1	30	298
2008	900203	1	40	261
2008	900203	1	50	186
2008	900203	1	60	115
2008	900203	1	70	111
2008	900203	2	0	273
2008	900203	2	10	259
2008	900203	2	20	322
2008	900203	2	30	322
2008	900203	2	40	281
2008	900203	2	50	216
2008	900203	2	60	156
2008	900203	2	70	164
2008	900204	1	0	218
2008	900204	1	10	260
2008	900204	1	20	319
2008	900204	1	30	296
2008	900204	1	40	216
2008	900204	1	50	174
2008	900204	1	60	118
2008	900204	1	70	115
2008	900204	2	0	225
2008	900204	2	10	207
2008	900204	2	20	276
2008	900204	2	30	305
2008	900204	2	40	240
2008	900204	2	50	192
2008	900204	2	60	164
2008	900204	2	70	175
2008	900205	1	0	415
2008	900205	1	10	391
2008	900205	1	20	504
2008	900205	1	30	448
2008	900205	1	40	342
2008	900205	1	50	235
2008	900205	1	60	200
2008	900205	1	70	152
2008	900205	2	0	330
2008	900205	2	10	362
2008	900205	2	20	479
2008	900205	2	30	462
2008	900205	2	40	379
2008	900205	2	50	281
2008	900205	2	60	235
2008	900205	2	70	255
2008	900206	1	0	238
2008	900206	1	10	239
2008	900206	1	20	351
2008	900206	1	30	286
2008	900206	1	40	214
2008	900206	1	50	176
2008	900206	1	60	125
2008	900206	1	70	129
2008	900206	2	0	216
2008	900206	2	10	214
2008	900206	2	20	339
2008	900206	2	30	315
2008	900206	2	40	232
2008	900206	2	50	219
2008	900206	2	60	144
2008	900206	2	70	171
2008	900207	1	0	349
2008	900207	1	10	420
2008	900207	1	20	479
2008	900207	1	30	423
2008	900207	1	40	349
2008	900207	1	50	223
2008	900207	1	60	192
2008	900207	1	70	210
2008	900207	2	0	324
2008	900207	2	10	372
2008	900207	2	20	436
2008	900207	2	30	417
2008	900207	2	40	347
2008	900207	2	50	302
2008	900207	2	60	253
2008	900207	2	70	291
2008	900208	1	0	275
2008	900208	1	10	294
2008	900208	1	20	329
2008	900208	1	30	358
2008	900208	1	40	233
2008	900208	1	50	188
2008	900208	1	60	167
2008	900208	1	70	144
2008	900208	2	0	283
2008	900208	2	10	255
2008	900208	2	20	362
2008	900208	2	30	342
2008	900208	2	40	267
2008	900208	2	50	229
2008	900208	2	60	189
2008	900208	2	70	210
2008	900209	1	0	267
2008	900209	1	10	240
2008	900209	1	20	311
2008	900209	1	30	328
2008	900209	1	40	224
2008	900209	1	50	162
2008	900209	1	60	118
2008	900209	1	70	117
2008	900209	2	0	268
2008	900209	2	10	260
2008	900209	2	20	308
2008	900209	2	30	310
2008	900209	2	40	259
2008	900209	2	50	205
2008	900209	2	60	160
2008	900209	2	70	153
2008	900210	1	0	345
2008	900210	1	10	386
2008	900210	1	20	407
2008	900210	1	30	360
2008	900210	1	40	326
2008	900210	1	50	223
2008	900210	1	60	154
2008	900210	1	70	119
2008	900210	2	0	337
2008	900210	2	10	365
2008	900210	2	20	413
2008	900210	2	30	390
2008	900210	2	40	347
2008	900210	2	50	244
2008	900210	2	60	181
2008	900210	2	70	171
2008	900211	1	0	296
2008	900211	1	10	251
2008	900211	1	20	331
2008	900211	1	30	342
2008	900211	1	40	213
2008	900211	1	50	172
2008	900211	1	60	104
2008	900211	1	70	108
2008	900211	2	0	243
2008	900211	2	10	239
2008	900211	2	20	265
2008	900211	2	30	325
2008	900211	2	40	272
2008	900211	2	50	186
2008	900211	2	60	145
2008	900211	2	70	181
2008	900301	1	0	1467
2008	900301	1	10	1259
2008	900301	1	20	1255
2008	900301	1	30	1130
2008	900301	1	40	883
2008	900301	1	50	617
2008	900301	1	60	335
2008	900301	1	70	284
2008	900301	2	0	1300
2008	900301	2	10	1228
2008	900301	2	20	1211
2008	900301	2	30	1139
2008	900301	2	40	921
2008	900301	2	50	681
2008	900301	2	60	372
2008	900301	2	70	363
2008	900302	1	0	390
2008	900302	1	10	399
2008	900302	1	20	362
2008	900302	1	30	312
2008	900302	1	40	298
2008	900302	1	50	199
2008	900302	1	60	143
2008	900302	1	70	109
2008	900302	2	0	365
2008	900302	2	10	361
2008	900302	2	20	366
2008	900302	2	30	368
2008	900302	2	40	331
2008	900302	2	50	229
2008	900302	2	60	153
2008	900302	2	70	156
2008	900303	1	0	515
2008	900303	1	10	519
2008	900303	1	20	522
2008	900303	1	30	503
2008	900303	1	40	447
2008	900303	1	50	254
2008	900303	1	60	154
2008	900303	1	70	119
2008	900303	2	0	539
2008	900303	2	10	455
2008	900303	2	20	493
2008	900303	2	30	525
2008	900303	2	40	447
2008	900303	2	50	262
2008	900303	2	60	166
2008	900303	2	70	171
2008	900304	1	0	1414
2008	900304	1	10	1419
2008	900304	1	20	1351
2008	900304	1	30	1179
2008	900304	1	40	918
2008	900304	1	50	559
2008	900304	1	60	346
2008	900304	1	70	297
2008	900304	2	0	1358
2008	900304	2	10	1297
2008	900304	2	20	1315
2008	900304	2	30	1143
2008	900304	2	40	999
2008	900304	2	50	660
2008	900304	2	60	357
2008	900304	2	70	365
2008	900305	1	0	564
2008	900305	1	10	622
2008	900305	1	20	616
2008	900305	1	30	550
2008	900305	1	40	482
2008	900305	1	50	361
2008	900305	1	60	172
2008	900305	1	70	199
2008	900305	2	0	579
2008	900305	2	10	533
2008	900305	2	20	616
2008	900305	2	30	619
2008	900305	2	40	529
2008	900305	2	50	345
2008	900305	2	60	212
2008	900305	2	70	239
2008	900306	1	0	1183
2008	900306	1	10	1179
2008	900306	1	20	1101
2008	900306	1	30	812
2008	900306	1	40	673
2008	900306	1	50	440
2008	900306	1	60	236
2008	900306	1	70	220
2008	900306	2	0	1132
2008	900306	2	10	1018
2008	900306	2	20	1069
2008	900306	2	30	880
2008	900306	2	40	743
2008	900306	2	50	444
2008	900306	2	60	278
2008	900306	2	70	270
2008	900307	1	0	250
2008	900307	1	10	266
2008	900307	1	20	281
2008	900307	1	30	306
2008	900307	1	40	263
2008	900307	1	50	196
2008	900307	1	60	115
2008	900307	1	70	123
2008	900307	2	0	236
2008	900307	2	10	271
2008	900307	2	20	251
2008	900307	2	30	327
2008	900307	2	40	283
2008	900307	2	50	222
2008	900307	2	60	143
2008	900307	2	70	166
2008	900308	1	0	245
2008	900308	1	10	247
2008	900308	1	20	190
2008	900308	1	30	198
2008	900308	1	40	204
2008	900308	1	50	128
2008	900308	1	60	86
2008	900308	1	70	93
2008	900308	2	0	222
2008	900308	2	10	227
2008	900308	2	20	211
2008	900308	2	30	204
2008	900308	2	40	190
2008	900308	2	50	163
2008	900308	2	60	100
2008	900308	2	70	119
2008	900309	1	0	574
2008	900309	1	10	534
2008	900309	1	20	465
2008	900309	1	30	514
2008	900309	1	40	373
2008	900309	1	50	257
2008	900309	1	60	175
2008	900309	1	70	138
2008	900309	2	0	508
2008	900309	2	10	529
2008	900309	2	20	528
2008	900309	2	30	496
2008	900309	2	40	427
2008	900309	2	50	311
2008	900309	2	60	175
2008	900309	2	70	171
2008	900310	1	0	555
2008	900310	1	10	565
2008	900310	1	20	629
2008	900310	1	30	603
2008	900310	1	40	517
2008	900310	1	50	358
2008	900310	1	60	207
2008	900310	1	70	212
2008	900310	2	0	526
2008	900310	2	10	478
2008	900310	2	20	591
2008	900310	2	30	568
2008	900310	2	40	580
2008	900310	2	50	409
2008	900310	2	60	242
2008	900310	2	70	321
2008	900311	1	0	549
2008	900311	1	10	578
2008	900311	1	20	498
2008	900311	1	30	432
2008	900311	1	40	346
2008	900311	1	50	267
2008	900311	1	60	128
2008	900311	1	70	143
2008	900311	2	0	534
2008	900311	2	10	552
2008	900311	2	20	519
2008	900311	2	30	425
2008	900311	2	40	366
2008	900311	2	50	273
2008	900311	2	60	173
2008	900311	2	70	170
2008	900312	1	0	378
2008	900312	1	10	360
2008	900312	1	20	332
2008	900312	1	30	306
2008	900312	1	40	291
2008	900312	1	50	158
2008	900312	1	60	84
2008	900312	1	70	104
2008	900312	2	0	336
2008	900312	2	10	333
2008	900312	2	20	341
2008	900312	2	30	305
2008	900312	2	40	281
2008	900312	2	50	176
2008	900312	2	60	114
2008	900312	2	70	123
2008	900313	1	0	385
2008	900313	1	10	374
2008	900313	1	20	438
2008	900313	1	30	439
2008	900313	1	40	377
2008	900313	1	50	262
2008	900313	1	60	166
2008	900313	1	70	154
2008	900313	2	0	400
2008	900313	2	10	344
2008	900313	2	20	429
2008	900313	2	30	443
2008	900313	2	40	403
2008	900313	2	50	316
2008	900313	2	60	192
2008	900313	2	70	229
2008	900314	1	0	1010
2008	900314	1	10	911
2008	900314	1	20	818
2008	900314	1	30	719
2008	900314	1	40	497
2008	900314	1	50	322
2008	900314	1	60	197
2008	900314	1	70	137
2008	900314	2	0	953
2008	900314	2	10	826
2008	900314	2	20	829
2008	900314	2	30	745
2008	900314	2	40	498
2008	900314	2	50	348
2008	900314	2	60	202
2008	900314	2	70	191
2008	900401	1	0	1654
2008	900401	1	10	1279
2008	900401	1	20	1191
2008	900401	1	30	1102
2008	900401	1	40	996
2008	900401	1	50	660
2008	900401	1	60	435
2008	900401	1	70	342
2008	900401	2	0	1566
2008	900401	2	10	1208
2008	900401	2	20	1173
2008	900401	2	30	1149
2008	900401	2	40	1042
2008	900401	2	50	744
2008	900401	2	60	443
2008	900401	2	70	364
2008	900402	1	0	287
2008	900402	1	10	331
2008	900402	1	20	342
2008	900402	1	30	367
2008	900402	1	40	282
2008	900402	1	50	182
2008	900402	1	60	136
2008	900402	1	70	132
2008	900402	2	0	246
2008	900402	2	10	306
2008	900402	2	20	323
2008	900402	2	30	348
2008	900402	2	40	300
2008	900402	2	50	218
2008	900402	2	60	154
2008	900402	2	70	149
2008	900403	1	0	244
2008	900403	1	10	228
2008	900403	1	20	219
2008	900403	1	30	227
2008	900403	1	40	177
2008	900403	1	50	131
2008	900403	1	60	71
2008	900403	1	70	65
2008	900403	2	0	237
2008	900403	2	10	203
2008	900403	2	20	218
2008	900403	2	30	237
2008	900403	2	40	198
2008	900403	2	50	125
2008	900403	2	60	72
2008	900403	2	70	88
2008	900404	1	0	464
2008	900404	1	10	444
2008	900404	1	20	513
2008	900404	1	30	499
2008	900404	1	40	408
2008	900404	1	50	251
2008	900404	1	60	151
2008	900404	1	70	113
2008	900404	2	0	439
2008	900404	2	10	459
2008	900404	2	20	457
2008	900404	2	30	501
2008	900404	2	40	394
2008	900404	2	50	232
2008	900404	2	60	159
2008	900404	2	70	133
2008	900405	1	0	399
2008	900405	1	10	412
2008	900405	1	20	342
2008	900405	1	30	314
2008	900405	1	40	278
2008	900405	1	50	204
2008	900405	1	60	134
2008	900405	1	70	107
2008	900405	2	0	401
2008	900405	2	10	402
2008	900405	2	20	356
2008	900405	2	30	342
2008	900405	2	40	308
2008	900405	2	50	194
2008	900405	2	60	122
2008	900405	2	70	134
2008	900406	1	0	400
2008	900406	1	10	378
2008	900406	1	20	381
2008	900406	1	30	340
2008	900406	1	40	313
2008	900406	1	50	187
2008	900406	1	60	118
2008	900406	1	70	115
2008	900406	2	0	336
2008	900406	2	10	377
2008	900406	2	20	408
2008	900406	2	30	396
2008	900406	2	40	294
2008	900406	2	50	222
2008	900406	2	60	147
2008	900406	2	70	123
2008	900407	1	0	563
2008	900407	1	10	577
2008	900407	1	20	619
2008	900407	1	30	599
2008	900407	1	40	514
2008	900407	1	50	305
2008	900407	1	60	160
2008	900407	1	70	147
2008	900407	2	0	568
2008	900407	2	10	521
2008	900407	2	20	654
2008	900407	2	30	604
2008	900407	2	40	500
2008	900407	2	50	310
2008	900407	2	60	197
2008	900407	2	70	172
2008	900408	1	0	580
2008	900408	1	10	459
2008	900408	1	20	623
2008	900408	1	30	570
2008	900408	1	40	443
2008	900408	1	50	309
2008	900408	1	60	164
2008	900408	1	70	147
2008	900408	2	0	531
2008	900408	2	10	427
2008	900408	2	20	623
2008	900408	2	30	544
2008	900408	2	40	448
2008	900408	2	50	334
2008	900408	2	60	174
2008	900408	2	70	176
2008	900409	1	0	606
2008	900409	1	10	535
2008	900409	1	20	485
2008	900409	1	30	431
2008	900409	1	40	355
2008	900409	1	50	224
2008	900409	1	60	103
2008	900409	1	70	98
2008	900409	2	0	551
2008	900409	2	10	531
2008	900409	2	20	470
2008	900409	2	30	407
2008	900409	2	40	368
2008	900409	2	50	190
2008	900409	2	60	134
2008	900409	2	70	118
2008	900410	1	0	462
2008	900410	1	10	431
2008	900410	1	20	470
2008	900410	1	30	431
2008	900410	1	40	344
2008	900410	1	50	216
2008	900410	1	60	101
2008	900410	1	70	87
2008	900410	2	0	429
2008	900410	2	10	396
2008	900410	2	20	505
2008	900410	2	30	419
2008	900410	2	40	358
2008	900410	2	50	199
2008	900410	2	60	105
2008	900410	2	70	112
2008	900501	1	0	1135
2008	900501	1	10	981
2008	900501	1	20	988
2008	900501	1	30	862
2008	900501	1	40	741
2008	900501	1	50	472
2008	900501	1	60	257
2008	900501	1	70	239
2008	900501	2	0	1019
2008	900501	2	10	886
2008	900501	2	20	986
2008	900501	2	30	876
2008	900501	2	40	797
2008	900501	2	50	561
2008	900501	2	60	275
2008	900501	2	70	320
2008	900502	1	0	976
2008	900502	1	10	883
2008	900502	1	20	735
2008	900502	1	30	609
2008	900502	1	40	398
2008	900502	1	50	269
2008	900502	1	60	181
2008	900502	1	70	128
2008	900502	2	0	1002
2008	900502	2	10	878
2008	900502	2	20	690
2008	900502	2	30	595
2008	900502	2	40	436
2008	900502	2	50	297
2008	900502	2	60	168
2008	900502	2	70	164
2008	900503	1	0	480
2008	900503	1	10	403
2008	900503	1	20	403
2008	900503	1	30	457
2008	900503	1	40	379
2008	900503	1	50	270
2008	900503	1	60	150
2008	900503	1	70	107
2008	900503	2	0	426
2008	900503	2	10	413
2008	900503	2	20	417
2008	900503	2	30	427
2008	900503	2	40	376
2008	900503	2	50	259
2008	900503	2	60	147
2008	900503	2	70	178
2008	900504	1	0	1420
2008	900504	1	10	1336
2008	900504	1	20	1153
2008	900504	1	30	1043
2008	900504	1	40	903
2008	900504	1	50	537
2008	900504	1	60	305
2008	900504	1	70	255
2008	900504	2	0	1350
2008	900504	2	10	1281
2008	900504	2	20	1119
2008	900504	2	30	1059
2008	900504	2	40	901
2008	900504	2	50	606
2008	900504	2	60	364
2008	900504	2	70	337
2008	900505	1	0	1593
2008	900505	1	10	1555
2008	900505	1	20	1399
2008	900505	1	30	1128
2008	900505	1	40	921
2008	900505	1	50	599
2008	900505	1	60	365
2008	900505	1	70	347
2008	900505	2	0	1493
2008	900505	2	10	1472
2008	900505	2	20	1253
2008	900505	2	30	1142
2008	900505	2	40	959
2008	900505	2	50	626
2008	900505	2	60	439
2008	900505	2	70	431
2008	900506	1	0	527
2008	900506	1	10	490
2008	900506	1	20	543
2008	900506	1	30	508
2008	900506	1	40	508
2008	900506	1	50	319
2008	900506	1	60	186
2008	900506	1	70	176
2008	900506	2	0	512
2008	900506	2	10	483
2008	900506	2	20	542
2008	900506	2	30	514
2008	900506	2	40	502
2008	900506	2	50	364
2008	900506	2	60	202
2008	900506	2	70	211
2008	900507	1	0	1414
2008	900507	1	10	1419
2008	900507	1	20	1351
2008	900507	1	30	1179
2008	900507	1	40	918
2008	900507	1	50	559
2008	900507	1	60	346
2008	900507	1	70	297
2008	900507	2	0	1358
2008	900507	2	10	1297
2008	900507	2	20	1315
2008	900507	2	30	1143
2008	900507	2	40	999
2008	900507	2	50	660
2008	900507	2	60	357
2008	900507	2	70	365
2008	900601	1	0	1253
2008	900601	1	10	1111
2008	900601	1	20	936
2008	900601	1	30	892
2008	900601	1	40	737
2008	900601	1	50	477
2008	900601	1	60	234
2008	900601	1	70	197
2008	900601	2	0	1248
2008	900601	2	10	1077
2008	900601	2	20	955
2008	900601	2	30	930
2008	900601	2	40	790
2008	900601	2	50	529
2008	900601	2	60	278
2008	900601	2	70	272
2008	900602	1	0	1178
2008	900602	1	10	1121
2008	900602	1	20	774
2008	900602	1	30	610
2008	900602	1	40	453
2008	900602	1	50	293
2008	900602	1	60	128
2008	900602	1	70	125
2008	900602	2	0	1114
2008	900602	2	10	1029
2008	900602	2	20	787
2008	900602	2	30	620
2008	900602	2	40	465
2008	900602	2	50	310
2008	900602	2	60	142
2008	900602	2	70	159
2008	900603	1	0	821
2008	900603	1	10	775
2008	900603	1	20	666
2008	900603	1	30	591
2008	900603	1	40	484
2008	900603	1	50	322
2008	900603	1	60	164
2008	900603	1	70	163
2008	900603	2	0	783
2008	900603	2	10	745
2008	900603	2	20	645
2008	900603	2	30	566
2008	900603	2	40	501
2008	900603	2	50	356
2008	900603	2	60	175
2008	900603	2	70	230
2008	900604	1	0	619
2008	900604	1	10	572
2008	900604	1	20	505
2008	900604	1	30	485
2008	900604	1	40	413
2008	900604	1	50	251
2008	900604	1	60	146
2008	900604	1	70	115
2008	900604	2	0	553
2008	900604	2	10	542
2008	900604	2	20	493
2008	900604	2	30	486
2008	900604	2	40	396
2008	900604	2	50	323
2008	900604	2	60	158
2008	900604	2	70	204
2008	900605	1	0	891
2008	900605	1	10	801
2008	900605	1	20	538
2008	900605	1	30	460
2008	900605	1	40	331
2008	900605	1	50	200
2008	900605	1	60	135
2008	900605	1	70	109
2008	900605	2	0	856
2008	900605	2	10	706
2008	900605	2	20	523
2008	900605	2	30	484
2008	900605	2	40	356
2008	900605	2	50	229
2008	900605	2	60	132
2008	900605	2	70	149
2008	900606	1	0	909
2008	900606	1	10	815
2008	900606	1	20	697
2008	900606	1	30	604
2008	900606	1	40	567
2008	900606	1	50	328
2008	900606	1	60	203
2008	900606	1	70	151
2008	900606	2	0	867
2008	900606	2	10	760
2008	900606	2	20	688
2008	900606	2	30	615
2008	900606	2	40	562
2008	900606	2	50	322
2008	900606	2	60	166
2008	900606	2	70	181
2008	900607	1	0	738
2008	900607	1	10	677
2008	900607	1	20	642
2008	900607	1	30	609
2008	900607	1	40	497
2008	900607	1	50	290
2008	900607	1	60	147
2008	900607	1	70	128
2008	900607	2	0	691
2008	900607	2	10	616
2008	900607	2	20	638
2008	900607	2	30	538
2008	900607	2	40	476
2008	900607	2	50	270
2008	900607	2	60	139
2008	900607	2	70	148
2008	900608	1	0	476
2008	900608	1	10	414
2008	900608	1	20	315
2008	900608	1	30	321
2008	900608	1	40	303
2008	900608	1	50	149
2008	900608	1	60	100
2008	900608	1	70	104
2008	900608	2	0	497
2008	900608	2	10	421
2008	900608	2	20	320
2008	900608	2	30	304
2008	900608	2	40	266
2008	900608	2	50	155
2008	900608	2	60	98
2008	900608	2	70	75
2008	900609	1	0	690
2008	900609	1	10	627
2008	900609	1	20	365
2008	900609	1	30	357
2008	900609	1	40	242
2008	900609	1	50	137
2008	900609	1	60	75
2008	900609	1	70	62
2008	900609	2	0	639
2008	900609	2	10	572
2008	900609	2	20	387
2008	900609	2	30	328
2008	900609	2	40	243
2008	900609	2	50	143
2008	900609	2	60	81
2008	900609	2	70	69
2008	900701	1	0	691
2008	900701	1	10	770
2008	900701	1	20	808
2008	900701	1	30	800
2008	900701	1	40	685
2008	900701	1	50	498
2008	900701	1	60	332
2008	900701	1	70	323
2008	900701	2	0	648
2008	900701	2	10	670
2008	900701	2	20	739
2008	900701	2	30	806
2008	900701	2	40	751
2008	900701	2	50	580
2008	900701	2	60	435
2008	900701	2	70	481
2008	900702	1	0	214
2008	900702	1	10	253
2008	900702	1	20	262
2008	900702	1	30	288
2008	900702	1	40	232
2008	900702	1	50	165
2008	900702	1	60	113
2008	900702	1	70	124
2008	900702	2	0	225
2008	900702	2	10	199
2008	900702	2	20	224
2008	900702	2	30	285
2008	900702	2	40	257
2008	900702	2	50	191
2008	900702	2	60	154
2008	900702	2	70	192
2008	900703	1	0	251
2008	900703	1	10	292
2008	900703	1	20	326
2008	900703	1	30	367
2008	900703	1	40	262
2008	900703	1	50	192
2008	900703	1	60	167
2008	900703	1	70	170
2008	900703	2	0	238
2008	900703	2	10	274
2008	900703	2	20	290
2008	900703	2	30	325
2008	900703	2	40	286
2008	900703	2	50	236
2008	900703	2	60	211
2008	900703	2	70	217
2008	900704	1	0	674
2008	900704	1	10	744
2008	900704	1	20	758
2008	900704	1	30	734
2008	900704	1	40	591
2008	900704	1	50	365
2008	900704	1	60	282
2008	900704	1	70	219
2008	900704	2	0	616
2008	900704	2	10	631
2008	900704	2	20	734
2008	900704	2	30	707
2008	900704	2	40	594
2008	900704	2	50	424
2008	900704	2	60	333
2008	900704	2	70	323
2008	900705	1	0	306
2008	900705	1	10	323
2008	900705	1	20	347
2008	900705	1	30	372
2008	900705	1	40	301
2008	900705	1	50	202
2008	900705	1	60	166
2008	900705	1	70	136
2008	900705	2	0	271
2008	900705	2	10	315
2008	900705	2	20	303
2008	900705	2	30	358
2008	900705	2	40	315
2008	900705	2	50	234
2008	900705	2	60	182
2008	900705	2	70	207
2008	900706	1	0	595
2008	900706	1	10	628
2008	900706	1	20	685
2008	900706	1	30	612
2008	900706	1	40	413
2008	900706	1	50	374
2008	900706	1	60	217
2008	900706	1	70	218
2008	900706	2	0	559
2008	900706	2	10	562
2008	900706	2	20	641
2008	900706	2	30	562
2008	900706	2	40	503
2008	900706	2	50	390
2008	900706	2	60	292
2008	900706	2	70	324
2008	900707	1	0	438
2008	900707	1	10	498
2008	900707	1	20	499
2008	900707	1	30	450
2008	900707	1	40	439
2008	900707	1	50	273
2008	900707	1	60	163
2008	900707	1	70	136
2008	900707	2	0	427
2008	900707	2	10	447
2008	900707	2	20	463
2008	900707	2	30	526
2008	900707	2	40	432
2008	900707	2	50	291
2008	900707	2	60	212
2008	900707	2	70	190
2008	900708	1	0	248
2008	900708	1	10	231
2008	900708	1	20	282
2008	900708	1	30	342
2008	900708	1	40	227
2008	900708	1	50	137
2008	900708	1	60	127
2008	900708	1	70	136
2008	900708	2	0	215
2008	900708	2	10	216
2008	900708	2	20	242
2008	900708	2	30	268
2008	900708	2	40	255
2008	900708	2	50	163
2008	900708	2	60	163
2008	900708	2	70	190
2008	900709	1	0	389
2008	900709	1	10	548
2008	900709	1	20	554
2008	900709	1	30	533
2008	900709	1	40	445
2008	900709	1	50	295
2008	900709	1	60	194
2008	900709	1	70	196
2008	900709	2	0	406
2008	900709	2	10	488
2008	900709	2	20	471
2008	900709	2	30	553
2008	900709	2	40	453
2008	900709	2	50	313
2008	900709	2	60	245
2008	900709	2	70	256
2008	900710	1	0	301
2008	900710	1	10	392
2008	900710	1	20	431
2008	900710	1	30	405
2008	900710	1	40	363
2008	900710	1	50	250
2008	900710	1	60	178
2008	900710	1	70	167
2008	900710	2	0	287
2008	900710	2	10	317
2008	900710	2	20	390
2008	900710	2	30	405
2008	900710	2	40	387
2008	900710	2	50	300
2008	900710	2	60	234
2008	900710	2	70	256
2008	900711	1	0	351
2008	900711	1	10	329
2008	900711	1	20	390
2008	900711	1	30	374
2008	900711	1	40	270
2008	900711	1	50	229
2008	900711	1	60	160
2008	900711	1	70	180
2008	900711	2	0	298
2008	900711	2	10	297
2008	900711	2	20	344
2008	900711	2	30	360
2008	900711	2	40	314
2008	900711	2	50	247
2008	900711	2	60	226
2008	900711	2	70	213
2008	900712	1	0	150
2008	900712	1	10	170
2008	900712	1	20	246
2008	900712	1	30	236
2008	900712	1	40	155
2008	900712	1	50	146
2008	900712	1	60	101
2008	900712	1	70	96
2008	900712	2	0	153
2008	900712	2	10	181
2008	900712	2	20	210
2008	900712	2	30	215
2008	900712	2	40	154
2008	900712	2	50	169
2008	900712	2	60	121
2008	900712	2	70	140
2008	900801	1	0	517
2008	900801	1	10	507
2008	900801	1	20	638
2008	900801	1	30	572
2008	900801	1	40	457
2008	900801	1	50	295
2008	900801	1	60	183
2008	900801	1	70	192
2008	900801	2	0	515
2008	900801	2	10	501
2008	900801	2	20	574
2008	900801	2	30	558
2008	900801	2	40	454
2008	900801	2	50	348
2008	900801	2	60	249
2008	900801	2	70	244
2008	900802	1	0	166
2008	900802	1	10	192
2008	900802	1	20	249
2008	900802	1	30	254
2008	900802	1	40	152
2008	900802	1	50	147
2008	900802	1	60	121
2008	900802	1	70	108
2008	900802	2	0	152
2008	900802	2	10	167
2008	900802	2	20	227
2008	900802	2	30	251
2008	900802	2	40	161
2008	900802	2	50	195
2008	900802	2	60	155
2008	900802	2	70	159
2008	900803	1	0	192
2008	900803	1	10	158
2008	900803	1	20	226
2008	900803	1	30	277
2008	900803	1	40	180
2008	900803	1	50	131
2008	900803	1	60	132
2008	900803	1	70	129
2008	900803	2	0	146
2008	900803	2	10	141
2008	900803	2	20	207
2008	900803	2	30	217
2008	900803	2	40	185
2008	900803	2	50	177
2008	900803	2	60	172
2008	900803	2	70	170
2008	900804	1	0	194
2008	900804	1	10	180
2008	900804	1	20	227
2008	900804	1	30	271
2008	900804	1	40	191
2008	900804	1	50	156
2008	900804	1	60	133
2008	900804	1	70	121
2008	900804	2	0	171
2008	900804	2	10	162
2008	900804	2	20	225
2008	900804	2	30	278
2008	900804	2	40	234
2008	900804	2	50	170
2008	900804	2	60	153
2008	900804	2	70	171
2008	900901	1	0	1798
2008	900901	1	10	1545
2008	900901	1	20	1736
2008	900901	1	30	1611
2008	900901	1	40	1159
2008	900901	1	50	786
2008	900901	1	60	475
2008	900901	1	70	385
2008	900901	2	0	1625
2008	900901	2	10	1567
2008	900901	2	20	1698
2008	900901	2	30	1615
2008	900901	2	40	1264
2008	900901	2	50	894
2008	900901	2	60	514
2008	900901	2	70	498
2008	900902	1	0	1692
2008	900902	1	10	1453
2008	900902	1	20	1392
2008	900902	1	30	1359
2008	900902	1	40	958
2008	900902	1	50	596
2008	900902	1	60	336
2008	900902	1	70	294
2008	900902	2	0	1530
2008	900902	2	10	1450
2008	900902	2	20	1485
2008	900902	2	30	1345
2008	900902	2	40	1045
2008	900902	2	50	685
2008	900902	2	60	385
2008	900902	2	70	370
2008	900903	1	0	896
2008	900903	1	10	880
2008	900903	1	20	953
2008	900903	1	30	1019
2008	900903	1	40	773
2008	900903	1	50	524
2008	900903	1	60	316
2008	900903	1	70	273
2008	900903	2	0	837
2008	900903	2	10	803
2008	900903	2	20	941
2008	900903	2	30	1043
2008	900903	2	40	814
2008	900903	2	50	631
2008	900903	2	60	430
2008	900903	2	70	410
2008	900904	1	0	458
2008	900904	1	10	429
2008	900904	1	20	499
2008	900904	1	30	511
2008	900904	1	40	407
2008	900904	1	50	295
2008	900904	1	60	178
2008	900904	1	70	150
2008	900904	2	0	424
2008	900904	2	10	406
2008	900904	2	20	505
2008	900904	2	30	575
2008	900904	2	40	453
2008	900904	2	50	345
2008	900904	2	60	231
2008	900904	2	70	232
2008	900909	1	0	1542
2008	900909	1	10	1331
2008	900909	1	20	1399
2008	900909	1	30	1380
2008	900909	1	40	1012
2008	900909	1	50	578
2008	900909	1	60	380
2008	900909	1	70	275
2008	900909	2	0	1356
2008	900909	2	10	1343
2008	900909	2	20	1366
2008	900909	2	30	1398
2008	900909	2	40	1038
2008	900909	2	50	653
2008	900909	2	60	402
2008	900909	2	70	365
2008	901001	1	0	1728
2008	901001	1	10	1505
2008	901001	1	20	1550
2008	901001	1	30	1481
2008	901001	1	40	1313
2008	901001	1	50	830
2008	901001	1	60	381
2008	901001	1	70	269
2008	901001	2	0	1609
2008	901001	2	10	1474
2008	901001	2	20	1586
2008	901001	2	30	1533
2008	901001	2	40	1421
2008	901001	2	50	921
2008	901001	2	60	429
2008	901001	2	70	399
2008	901002	1	0	1598
2008	901002	1	10	1736
2008	901002	1	20	2409
2008	901002	1	30	2479
2008	901002	1	40	1787
2008	901002	1	50	857
2008	901002	1	60	385
2008	901002	1	70	265
2008	901002	2	0	1530
2008	901002	2	10	1436
2008	901002	2	20	1873
2008	901002	2	30	1829
2008	901002	2	40	1418
2008	901002	2	50	778
2008	901002	2	60	364
2008	901002	2	70	397
2008	901003	1	0	920
2008	901003	1	10	906
2008	901003	1	20	944
2008	901003	1	30	967
2008	901003	1	40	914
2008	901003	1	50	686
2008	901003	1	60	385
2008	901003	1	70	296
2008	901003	2	0	819
2008	901003	2	10	813
2008	901003	2	20	922
2008	901003	2	30	1002
2008	901003	2	40	983
2008	901003	2	50	740
2008	901003	2	60	447
2008	901003	2	70	392
2008	901004	1	0	1219
2008	901004	1	10	1151
2008	901004	1	20	1074
2008	901004	1	30	966
2008	901004	1	40	809
2008	901004	1	50	529
2008	901004	1	60	236
2008	901004	1	70	211
2008	901004	2	0	1179
2008	901004	2	10	1031
2008	901004	2	20	1066
2008	901004	2	30	905
2008	901004	2	40	763
2008	901004	2	50	430
2008	901004	2	60	264
2008	901004	2	70	212
2008	901005	1	0	601
2008	901005	1	10	590
2008	901005	1	20	562
2008	901005	1	30	609
2008	901005	1	40	504
2008	901005	1	50	300
2008	901005	1	60	167
2008	901005	1	70	149
2008	901005	2	0	532
2008	901005	2	10	554
2008	901005	2	20	603
2008	901005	2	30	598
2008	901005	2	40	493
2008	901005	2	50	346
2008	901005	2	60	194
2008	901005	2	70	172
2008	901006	1	0	551
2008	901006	1	10	566
2008	901006	1	20	544
2008	901006	1	30	476
2008	901006	1	40	424
2008	901006	1	50	281
2008	901006	1	60	164
2008	901006	1	70	138
2008	901006	2	0	524
2008	901006	2	10	516
2008	901006	2	20	576
2008	901006	2	30	504
2008	901006	2	40	436
2008	901006	2	50	307
2008	901006	2	60	170
2008	901006	2	70	189
2008	901007	1	0	2337
2008	901007	1	10	2140
2008	901007	1	20	2054
2008	901007	1	30	1792
2008	901007	1	40	1377
2008	901007	1	50	907
2008	901007	1	60	458
2008	901007	1	70	332
2008	901007	2	0	2190
2008	901007	2	10	1949
2008	901007	2	20	2044
2008	901007	2	30	1969
2008	901007	2	40	1622
2008	901007	2	50	966
2008	901007	2	60	446
2008	901007	2	70	328
2008	901008	1	0	1169
2008	901008	1	10	843
2008	901008	1	20	892
2008	901008	1	30	880
2008	901008	1	40	688
2008	901008	1	50	387
2008	901008	1	60	170
2008	901008	1	70	126
2008	901008	2	0	1076
2008	901008	2	10	841
2008	901008	2	20	1133
2008	901008	2	30	1264
2008	901008	2	40	842
2008	901008	2	50	393
2008	901008	2	60	153
2008	901008	2	70	118
2008	901009	1	0	408
2008	901009	1	10	397
2008	901009	1	20	469
2008	901009	1	30	408
2008	901009	1	40	402
2008	901009	1	50	233
2008	901009	1	60	112
2008	901009	1	70	88
2008	901009	2	0	392
2008	901009	2	10	371
2008	901009	2	20	384
2008	901009	2	30	455
2008	901009	2	40	360
2008	901009	2	50	283
2008	901009	2	60	125
2008	901009	2	70	132
2008	901101	1	0	12314
2008	901101	1	10	12324
2008	901101	1	20	10603
2008	901101	1	30	10955
2008	901101	1	40	9906
2008	901101	1	50	7164
2008	901101	1	60	3391
2008	901101	1	70	1963
2008	901101	2	0	11646
2008	901101	2	10	12379
2008	901101	2	20	12045
2008	901101	2	30	13672
2008	901101	2	40	13106
2008	901101	2	50	8779
2008	901101	2	60	4272
2008	901101	2	70	3088
2008	901102	1	0	3243
2008	901102	1	10	3026
2008	901102	1	20	2918
2008	901102	1	30	3282
2008	901102	1	40	2751
2008	901102	1	50	1558
2008	901102	1	60	725
2008	901102	1	70	463
2008	901102	2	0	3108
2008	901102	2	10	3089
2008	901102	2	20	3119
2008	901102	2	30	4101
2008	901102	2	40	3269
2008	901102	2	50	1826
2008	901102	2	60	802
2008	901102	2	70	629
2008	901103	1	0	992
2008	901103	1	10	954
2008	901103	1	20	915
2008	901103	1	30	831
2008	901103	1	40	638
2008	901103	1	50	380
2008	901103	1	60	247
2008	901103	1	70	218
2008	901103	2	0	925
2008	901103	2	10	913
2008	901103	2	20	948
2008	901103	2	30	876
2008	901103	2	40	650
2008	901103	2	50	447
2008	901103	2	60	299
2008	901103	2	70	352
2008	901104	1	0	2881
2008	901104	1	10	3841
2008	901104	1	20	4510
2008	901104	1	30	2886
2008	901104	1	40	2917
2008	901104	1	50	1813
2008	901104	1	60	744
2008	901104	1	70	440
2008	901104	2	0	2772
2008	901104	2	10	4750
2008	901104	2	20	5618
2008	901104	2	30	3756
2008	901104	2	40	3534
2008	901104	2	50	2042
2008	901104	2	60	851
2008	901104	2	70	632
2008	901105	1	0	2284
2008	901105	1	10	2195
2008	901105	1	20	2118
2008	901105	1	30	2383
2008	901105	1	40	1896
2008	901105	1	50	1045
2008	901105	1	60	548
2008	901105	1	70	366
2008	901105	2	0	2127
2008	901105	2	10	2092
2008	901105	2	20	2369
2008	901105	2	30	2817
2008	901105	2	40	2248
2008	901105	2	50	1209
2008	901105	2	60	654
2008	901105	2	70	564
2008	901107	1	0	218
2008	901107	1	10	159
2008	901107	1	20	193
2008	901107	1	30	220
2008	901107	1	40	178
2008	901107	1	50	105
2008	901107	1	60	62
2008	901107	1	70	43
2008	901107	2	0	194
2008	901107	2	10	176
2008	901107	2	20	209
2008	901107	2	30	233
2008	901107	2	40	175
2008	901107	2	50	123
2008	901107	2	60	81
2008	901107	2	70	78
2008	901108	1	0	691
2008	901108	1	10	668
2008	901108	1	20	570
2008	901108	1	30	561
2008	901108	1	40	415
2008	901108	1	50	243
2008	901108	1	60	128
2008	901108	1	70	132
2008	901108	2	0	645
2008	901108	2	10	616
2008	901108	2	20	595
2008	901108	2	30	560
2008	901108	2	40	424
2008	901108	2	50	245
2008	901108	2	60	135
2008	901108	2	70	141
2008	901111	1	0	354
2008	901111	1	10	293
2008	901111	1	20	330
2008	901111	1	30	381
2008	901111	1	40	337
2008	901111	1	50	257
2008	901111	1	60	140
2008	901111	1	70	145
2008	901111	2	0	348
2008	901111	2	10	275
2008	901111	2	20	346
2008	901111	2	30	469
2008	901111	2	40	394
2008	901111	2	50	271
2008	901111	2	60	175
2008	901111	2	70	239
2008	901112	1	0	1205
2008	901112	1	10	1294
2008	901112	1	20	1233
2008	901112	1	30	1303
2008	901112	1	40	1033
2008	901112	1	50	605
2008	901112	1	60	316
2008	901112	1	70	275
2008	901112	2	0	1211
2008	901112	2	10	1198
2008	901112	2	20	1406
2008	901112	2	30	1488
2008	901112	2	40	1081
2008	901112	2	50	669
2008	901112	2	60	377
2008	901112	2	70	414
2008	901113	1	0	539
2008	901113	1	10	516
2008	901113	1	20	563
2008	901113	1	30	612
2008	901113	1	40	545
2008	901113	1	50	417
2008	901113	1	60	241
2008	901113	1	70	234
2008	901113	2	0	544
2008	901113	2	10	497
2008	901113	2	20	586
2008	901113	2	30	670
2008	901113	2	40	639
2008	901113	2	50	462
2008	901113	2	60	306
2008	901113	2	70	365
2008	901114	1	0	907
2008	901114	1	10	929
2008	901114	1	20	1033
2008	901114	1	30	1066
2008	901114	1	40	858
2008	901114	1	50	621
2008	901114	1	60	405
2008	901114	1	70	375
2008	901114	2	0	799
2008	901114	2	10	864
2008	901114	2	20	1044
2008	901114	2	30	1151
2008	901114	2	40	1051
2008	901114	2	50	789
2008	901114	2	60	464
2008	901114	2	70	544
2008	901116	1	0	2237
2008	901116	1	10	2246
2008	901116	1	20	2024
2008	901116	1	30	2232
2008	901116	1	40	1878
2008	901116	1	50	1077
2008	901116	1	60	571
2008	901116	1	70	393
2008	901116	2	0	2206
2008	901116	2	10	1981
2008	901116	2	20	2149
2008	901116	2	30	2460
2008	901116	2	40	2093
2008	901116	2	50	1241
2008	901116	2	60	639
2008	901116	2	70	572
2008	901118	1	0	1056
2008	901118	1	10	1032
2008	901118	1	20	1059
2008	901118	1	30	1111
2008	901118	1	40	968
2008	901118	1	50	647
2008	901118	1	60	335
2008	901118	1	70	253
2008	901118	2	0	971
2008	901118	2	10	979
2008	901118	2	20	1113
2008	901118	2	30	1128
2008	901118	2	40	1051
2008	901118	2	50	753
2008	901118	2	60	365
2008	901118	2	70	347
2008	901201	1	0	547
2008	901201	1	10	523
2008	901201	1	20	624
2008	901201	1	30	668
2008	901201	1	40	605
2008	901201	1	50	415
2008	901201	1	60	195
2008	901201	1	70	174
2008	901201	2	0	526
2008	901201	2	10	500
2008	901201	2	20	603
2008	901201	2	30	722
2008	901201	2	40	650
2008	901201	2	50	461
2008	901201	2	60	255
2008	901201	2	70	275
2008	901202	1	0	304
2008	901202	1	10	324
2008	901202	1	20	359
2008	901202	1	30	361
2008	901202	1	40	325
2008	901202	1	50	219
2008	901202	1	60	140
2008	901202	1	70	132
2008	901202	2	0	250
2008	901202	2	10	278
2008	901202	2	20	330
2008	901202	2	30	370
2008	901202	2	40	353
2008	901202	2	50	263
2008	901202	2	60	175
2008	901202	2	70	231
2008	901203	1	0	401
2008	901203	1	10	371
2008	901203	1	20	440
2008	901203	1	30	427
2008	901203	1	40	400
2008	901203	1	50	244
2008	901203	1	60	133
2008	901203	1	70	101
2008	901203	2	0	396
2008	901203	2	10	371
2008	901203	2	20	444
2008	901203	2	30	471
2008	901203	2	40	445
2008	901203	2	50	252
2008	901203	2	60	131
2008	901203	2	70	155
2008	901204	1	0	330
2008	901204	1	10	279
2008	901204	1	20	342
2008	901204	1	30	364
2008	901204	1	40	315
2008	901204	1	50	226
2008	901204	1	60	105
2008	901204	1	70	100
2008	901204	2	0	288
2008	901204	2	10	292
2008	901204	2	20	358
2008	901204	2	30	379
2008	901204	2	40	353
2008	901204	2	50	238
2008	901204	2	60	119
2008	901204	2	70	165
2008	901301	1	0	1108
2008	901301	1	10	1070
2008	901301	1	20	1258
2008	901301	1	30	1193
2008	901301	1	40	865
2008	901301	1	50	590
2008	901301	1	60	383
2008	901301	1	70	325
2008	901301	2	0	1032
2008	901301	2	10	1028
2008	901301	2	20	1195
2008	901301	2	30	1207
2008	901301	2	40	988
2008	901301	2	50	689
2008	901301	2	60	517
2008	901301	2	70	519
2008	901302	1	0	360
2008	901302	1	10	396
2008	901302	1	20	487
2008	901302	1	30	454
2008	901302	1	40	290
2008	901302	1	50	266
2008	901302	1	60	190
2008	901302	1	70	194
2008	901302	2	0	362
2008	901302	2	10	361
2008	901302	2	20	490
2008	901302	2	30	447
2008	901302	2	40	336
2008	901302	2	50	323
2008	901302	2	60	240
2008	901302	2	70	272
2008	901303	1	0	413
2008	901303	1	10	467
2008	901303	1	20	480
2008	901303	1	30	364
2008	901303	1	40	248
2008	901303	1	50	178
2008	901303	1	60	140
2008	901303	1	70	136
2008	901303	2	0	389
2008	901303	2	10	405
2008	901303	2	20	414
2008	901303	2	30	379
2008	901303	2	40	272
2008	901303	2	50	233
2008	901303	2	60	162
2008	901303	2	70	169
2008	901304	1	0	732
2008	901304	1	10	717
2008	901304	1	20	785
2008	901304	1	30	758
2008	901304	1	40	617
2008	901304	1	50	376
2008	901304	1	60	245
2008	901304	1	70	198
2008	901304	2	0	669
2008	901304	2	10	683
2008	901304	2	20	813
2008	901304	2	30	760
2008	901304	2	40	657
2008	901304	2	50	417
2008	901304	2	60	293
2008	901304	2	70	309
2008	901401	1	0	221
2008	901401	1	10	271
2008	901401	1	20	296
2008	901401	1	30	322
2008	901401	1	40	249
2008	901401	1	50	157
2008	901401	1	60	116
2008	901401	1	70	109
2008	901401	2	0	223
2008	901401	2	10	237
2008	901401	2	20	270
2008	901401	2	30	284
2008	901401	2	40	236
2008	901401	2	50	191
2008	901401	2	60	138
2008	901401	2	70	158
2008	901402	1	0	1622
2008	901402	1	10	1752
2008	901402	1	20	1680
2008	901402	1	30	1544
2008	901402	1	40	1236
2008	901402	1	50	704
2008	901402	1	60	394
2008	901402	1	70	316
2008	901402	2	0	1568
2008	901402	2	10	1534
2008	901402	2	20	1698
2008	901402	2	30	1626
2008	901402	2	40	1261
2008	901402	2	50	814
2008	901402	2	60	432
2008	901402	2	70	442
2008	901403	1	0	139
2008	901403	1	10	142
2008	901403	1	20	174
2008	901403	1	30	216
2008	901403	1	40	144
2008	901403	1	50	97
2008	901403	1	60	83
2008	901403	1	70	64
2008	901403	2	0	151
2008	901403	2	10	157
2008	901403	2	20	197
2008	901403	2	30	195
2008	901403	2	40	150
2008	901403	2	50	134
2008	901403	2	60	94
2008	901403	2	70	116
2008	901404	1	0	289
2008	901404	1	10	299
2008	901404	1	20	346
2008	901404	1	30	313
2008	901404	1	40	220
2008	901404	1	50	133
2008	901404	1	60	95
2008	901404	1	70	77
2008	901404	2	0	247
2008	901404	2	10	262
2008	901404	2	20	307
2008	901404	2	30	293
2008	901404	2	40	230
2008	901404	2	50	179
2008	901404	2	60	111
2008	901404	2	70	120
2008	901501	1	0	784
2008	901501	1	10	799
2008	901501	1	20	965
2008	901501	1	30	887
2008	901501	1	40	732
2008	901501	1	50	489
2008	901501	1	60	330
2008	901501	1	70	295
2008	901501	2	0	747
2008	901501	2	10	817
2008	901501	2	20	884
2008	901501	2	30	935
2008	901501	2	40	770
2008	901501	2	50	570
2008	901501	2	60	404
2008	901501	2	70	418
2008	901502	1	0	1513
2008	901502	1	10	1321
2008	901502	1	20	1458
2008	901502	1	30	1257
2008	901502	1	40	1016
2008	901502	1	50	642
2008	901502	1	60	328
2008	901502	1	70	303
2008	901502	2	0	1436
2008	901502	2	10	1263
2008	901502	2	20	1383
2008	901502	2	30	1351
2008	901502	2	40	1011
2008	901502	2	50	683
2008	901502	2	60	405
2008	901502	2	70	376
2008	901503	1	0	329
2008	901503	1	10	340
2008	901503	1	20	350
2008	901503	1	30	408
2008	901503	1	40	279
2008	901503	1	50	189
2008	901503	1	60	147
2008	901503	1	70	117
2008	901503	2	0	256
2008	901503	2	10	309
2008	901503	2	20	324
2008	901503	2	30	398
2008	901503	2	40	280
2008	901503	2	50	228
2008	901503	2	60	168
2008	901503	2	70	186
2008	901504	1	0	192
2008	901504	1	10	186
2008	901504	1	20	252
2008	901504	1	30	243
2008	901504	1	40	166
2008	901504	1	50	127
2008	901504	1	60	96
2008	901504	1	70	70
2008	901504	2	0	163
2008	901504	2	10	170
2008	901504	2	20	230
2008	901504	2	30	233
2008	901504	2	40	186
2008	901504	2	50	157
2008	901504	2	60	119
2008	901504	2	70	133
2008	901505	1	0	602
2008	901505	1	10	615
2008	901505	1	20	740
2008	901505	1	30	630
2008	901505	1	40	518
2008	901505	1	50	305
2008	901505	1	60	225
2008	901505	1	70	175
2008	901505	2	0	567
2008	901505	2	10	618
2008	901505	2	20	630
2008	901505	2	30	675
2008	901505	2	40	554
2008	901505	2	50	382
2008	901505	2	60	273
2008	901505	2	70	275
2008	901506	1	0	227
2008	901506	1	10	192
2008	901506	1	20	251
2008	901506	1	30	233
2008	901506	1	40	169
2008	901506	1	50	124
2008	901506	1	60	85
2008	901506	1	70	80
2008	901506	2	0	194
2008	901506	2	10	206
2008	901506	2	20	231
2008	901506	2	30	219
2008	901506	2	40	206
2008	901506	2	50	135
2008	901506	2	60	107
2008	901506	2	70	129
2008	901507	1	0	200
2008	901507	1	10	214
2008	901507	1	20	216
2008	901507	1	30	220
2008	901507	1	40	145
2008	901507	1	50	99
2008	901507	1	60	80
2008	901507	1	70	54
2008	901507	2	0	189
2008	901507	2	10	174
2008	901507	2	20	201
2008	901507	2	30	191
2008	901507	2	40	142
2008	901507	2	50	122
2008	901507	2	60	74
2008	901507	2	70	83
2008	901508	1	0	184
2008	901508	1	10	241
2008	901508	1	20	236
2008	901508	1	30	249
2008	901508	1	40	188
2008	901508	1	50	134
2008	901508	1	60	84
2008	901508	1	70	75
2008	901508	2	0	209
2008	901508	2	10	218
2008	901508	2	20	213
2008	901508	2	30	248
2008	901508	2	40	184
2008	901508	2	50	129
2008	901508	2	60	101
2008	901508	2	70	115
2008	901509	1	0	1380
2008	901509	1	10	1201
2008	901509	1	20	1364
2008	901509	1	30	1216
2008	901509	1	40	882
2008	901509	1	50	586
2008	901509	1	60	325
2008	901509	1	70	280
2008	901509	2	0	1288
2008	901509	2	10	1171
2008	901509	2	20	1291
2008	901509	2	30	1246
2008	901509	2	40	997
2008	901509	2	50	670
2008	901509	2	60	377
2008	901509	2	70	348
2008	901510	1	0	245
2008	901510	1	10	232
2008	901510	1	20	289
2008	901510	1	30	269
2008	901510	1	40	216
2008	901510	1	50	126
2008	901510	1	60	114
2008	901510	1	70	112
2008	901510	2	0	248
2008	901510	2	10	260
2008	901510	2	20	290
2008	901510	2	30	286
2008	901510	2	40	207
2008	901510	2	50	176
2008	901510	2	60	149
2008	901510	2	70	172
2008	901511	1	0	961
2008	901511	1	10	870
2008	901511	1	20	1058
2008	901511	1	30	936
2008	901511	1	40	704
2008	901511	1	50	456
2008	901511	1	60	345
2008	901511	1	70	278
2008	901511	2	0	902
2008	901511	2	10	797
2008	901511	2	20	994
2008	901511	2	30	963
2008	901511	2	40	788
2008	901511	2	50	557
2008	901511	2	60	382
2008	901511	2	70	366
2008	901601	1	0	466
2008	901601	1	10	478
2008	901601	1	20	481
2008	901601	1	30	484
2008	901601	1	40	419
2008	901601	1	50	232
2008	901601	1	60	130
2008	901601	1	70	93
2008	901601	2	0	471
2008	901601	2	10	444
2008	901601	2	20	514
2008	901601	2	30	494
2008	901601	2	40	394
2008	901601	2	50	226
2008	901601	2	60	144
2008	901601	2	70	110
2008	901602	1	0	469
2008	901602	1	10	493
2008	901602	1	20	512
2008	901602	1	30	496
2008	901602	1	40	445
2008	901602	1	50	314
2008	901602	1	60	189
2008	901602	1	70	154
2008	901602	2	0	461
2008	901602	2	10	450
2008	901602	2	20	572
2008	901602	2	30	528
2008	901602	2	40	515
2008	901602	2	50	325
2008	901602	2	60	205
[truncated: 218,169+ more rows]
